# Supplementary material for: Palladium complexes containing imino phenoxide ligands: synthesis, luminescence, and their use as catalysts for the ring-opening polymerization of rac-lactide
Source: Monatsh Chem. 2017 Dec 12;149(4):783–90. doi: 10.1007/s00706-017-2119-1 (PMC5906497; doi:10.1007/s00706-017-2119-1)
Supplement: Supplementary file 4 — Supplementary material 4 (CIF 14 kb) [file 706_2017_2119_MOESM4_ESM.cif]

data_global
_audit_creation_method                  'APEX2 v2012.12-0'

_publ_requested_journal                 ?

_publ_contact_author_name               ?
_publ_contact_author_address            
;
;
_publ_contact_author_email              ?
_publ_contact_author_fax                ?
_publ_contact_author_phone              ?

_publ_section_title                     
;
;
_publ_section_abstract                  
;
;
_publ_section_references                
;
;
_publ_section_comment                   
;
;

data_I
_chemical_name_systematic               ?
_chemical_name_common                   ?
_chemical_formula_moiety                ?
_chemical_formula_sum                   'C32 H32 N2 O4 Pd'
_chemical_formula_iupac                 ?
_chemical_formula_weight                615.00

_chemical_melting_point                 ?

_space_group_crystal_system             monoclinic
_space_group_name_H-M_alt               'P 1 21/n 1'
_space_group_name_Hall                  '-P 2yn'
loop_
    _space_group_symop_operation_xyz
    'x, y, z'
    '-x+1/2, y+1/2, -z+1/2'
    '-x, -y, -z'
    'x-1/2, -y-1/2, z-1/2'

_cell_length_a                          12.7329(12)
_cell_length_b                          9.3575(10)
_cell_length_c                          12.7447(12)
_cell_angle_alpha                       90
_cell_angle_beta                        114.414(3)
_cell_angle_gamma                       90
_cell_volume                            1382.7(2)
_cell_formula_units_Z                   2
_cell_measurement_reflns_used           139
_cell_measurement_theta_min             4.21
_cell_measurement_theta_max             29.47
_cell_measurement_temperature           260.(2)

_exptl_crystal_description              red
_exptl_crystal_colour                   bloc
_exptl_crystal_size_max                 0.590
_exptl_crystal_size_mid                 0.240
_exptl_crystal_size_min                 0.240
_exptl_crystal_density_diffrn           1.477
_exptl_crystal_density_meas             ?
_exptl_crystal_density_method           'not measured'
_exptl_crystal_F_000                    632

_exptl_absorpt_coefficient_mu           0.711
_exptl_absorpt_correction_type          multi-scan
_exptl_absorpt_process_details          
;
;
_exptl_absorpt_correction_T_min         0.68
_exptl_absorpt_correction_T_max         0.85

_exptl_special_details                  
;
; 

_diffrn_ambient_temperature             260.(2)

_diffrn_source                          ?
_diffrn_source_type                     ?

_diffrn_radiation_type                  'Mo K\a'
_diffrn_radiation_wavelength            0.71073
_diffrn_radiation_monochromator         graphite

_diffrn_measurement_device_type         'Bruker SMART APEX'
_diffrn_measurement_method              'omega-scan'

_diffrn_detector_area_resol_mean        ?

_diffrn_reflns_number                   24978
_diffrn_reflns_av_R_equivalents         0.0930
_diffrn_reflns_av_sigmaI/netI           0.0619
_diffrn_reflns_theta_min                2.80
_diffrn_reflns_theta_max                25.10
_diffrn_reflns_theta_full               25.10
_diffrn_measured_fraction_theta_max     0.993
_diffrn_measured_fraction_theta_full    0.993
_diffrn_reflns_limit_h_min              -15
_diffrn_reflns_limit_h_max              15
_diffrn_reflns_limit_k_min              -11
_diffrn_reflns_limit_k_max              11
_diffrn_reflns_limit_l_min              -15
_diffrn_reflns_limit_l_max              15

_refine_special_details                 
;
Refinement of F^2^ against ALL reflections.  The weighted R-factor wR and
goodness of fit S are based on F^2^, conventional R-factors R are based
on F, with F set to zero for negative F^2^. The threshold expression of
F^2^ > 2sigma(F^2^) is used only for calculating R-factors(gt) etc. and is
not relevant to the choice of reflections for refinement.  R-factors based
on F^2^ are statistically about twice as large as those based on F, and R-
factors based on ALL data will be even larger.
;

_reflns_number_total                    2444
_reflns_number_gt                       1949
_reflns_threshold_expression            >2sigma(I)

_refine_ls_structure_factor_coef        Fsqd
_refine_ls_matrix_type                  full
_refine_ls_R_factor_all                 0.0441
_refine_ls_R_factor_gt                  0.0324
_refine_ls_wR_factor_gt                 0.0795
_refine_ls_wR_factor_ref                0.0856
_refine_ls_goodness_of_fit_ref          1.035
_refine_ls_restrained_S_all             1.035
_refine_ls_number_reflns                2444
_refine_ls_number_parameters            181
_refine_ls_number_restraints            0
_refine_ls_hydrogen_treatment           constr
_refine_ls_weighting_scheme             calc
_refine_ls_weighting_details            
    'calc w=1/[\s^2^(Fo^2^)+(0.0116P)^2^+0.5364P] where P=(Fo^2^+2Fc^2^)/3'

_atom_sites_solution_hydrogens          geom
_atom_sites_solution_primary            direct
_atom_sites_solution_secondary          difmap

_refine_ls_shift/su_max                 0.000
_refine_ls_shift/su_mean                0.000
_refine_diff_density_max                0.294
_refine_diff_density_min                -0.709
_refine_ls_extinction_method            none
_refine_ls_extinction_coef              ?

loop_
    _atom_type_symbol
    _atom_type_description
    _atom_type_scat_dispersion_real
    _atom_type_scat_dispersion_imag
    _atom_type_scat_source
    C C 0.0033 0.0016 'International Tables Vol C Tables 4.2.6.8 and 6.1.1.4'
    H H 0.0000 0.0000 'International Tables Vol C Tables 4.2.6.8 and 6.1.1.4'
    O O 0.0106 0.0060 'International Tables Vol C Tables 4.2.6.8 and 6.1.1.4'
    Pd Pd -0.9988 1.0072
     'International Tables Vol C Tables 4.2.6.8 and 6.1.1.4'
    N N 0.0061 0.0033 'International Tables Vol C Tables 4.2.6.8 and 6.1.1.4'

_computing_data_collection              ?
_computing_cell_refinement              ?
_computing_data_reduction               ?
_computing_structure_solution           'SHELXS-97 (Sheldrick, 2008)'
_computing_structure_refinement         'SHELXL-97 (Sheldrick, 2008)'
_computing_molecular_graphics           ?
_computing_publication_material         ?

loop_
    _atom_site_type_symbol
    _atom_site_label
    _atom_site_fract_x
    _atom_site_fract_y
    _atom_site_fract_z
    _atom_site_U_iso_or_equiv
    _atom_site_adp_type
    _atom_site_calc_flag
    _atom_site_refinement_flags
    _atom_site_occupancy
    _atom_site_disorder_assembly
    _atom_site_disorder_group
    Pd Pd1 0.5 0.5 1.0 0.03122(13) Uani d S 1 . .
    O O2 0.8159(2) -0.0184(2) 0.8787(2) 0.0486(6) Uani d . 1 . .
    N N1 0.4656(2) 0.3190(2) 0.9052(2) 0.0339(6) Uani d . 1 . .
    C C12 0.7313(3) 0.0616(3) 0.8914(3) 0.0370(7) Uani d . 1 . .
    C C15 0.8765(3) -0.1168(4) 0.9681(3) 0.0590(10) Uani d . 1 . .
    H H15A 0.9125 -0.0664 1.0399 0.088 Uiso calc R 1 . .
    H H15B 0.9346 -0.1642 0.9512 0.088 Uiso calc R 1 . .
    H H15C 0.8236 -0.1862 0.9738 0.088 Uiso calc R 1 . .
    C C9 0.5583(2) 0.2331(3) 0.9010(2) 0.0332(7) Uani d . 1 . .
    C C6 0.2555(2) 0.3262(3) 0.8401(2) 0.0347(7) Uani d . 1 . .
    C C7 0.3624(3) 0.2709(3) 0.8460(3) 0.0370(7) Uani d . 1 . .
    H H7 0.3573 0.1902 0.8016 0.044 Uiso calc R 1 . .
    C C8 -0.0604(3) 0.2007(4) 0.7026(3) 0.0582(10) Uani d . 1 . .
    H H8A -0.0405 0.1038 0.694 0.087 Uiso calc R 1 . .
    H H8B -0.101 0.2428 0.6279 0.087 Uiso calc R 1 . .
    H H8C -0.1088 0.2019 0.7437 0.087 Uiso calc R 1 . .
    C C14 0.6086(3) 0.1306(3) 0.9830(3) 0.0418(8) Uani d . 1 . .
    H H14 0.5846 0.1194 1.0423 0.05 Uiso calc R 1 . .
    C C10 0.5956(2) 0.2527(3) 0.8147(3) 0.0405(8) Uani d . 1 . .
    H H10 0.5632 0.3242 0.7601 0.049 Uiso calc R 1 . .
    C C11 0.6814(3) 0.1656(3) 0.8094(3) 0.0419(8) Uani d . 1 . .
    H H11 0.7054 0.1776 0.7502 0.05 Uiso calc R 1 . .
    C C5 0.1542(2) 0.2483(3) 0.7743(3) 0.0410(7) Uani d . 1 . .
    H H5 0.16 0.1689 0.7332 0.049 Uiso calc R 1 . .
    C C13 0.6950(3) 0.0430(3) 0.9791(3) 0.0412(8) Uani d . 1 . .
    H H13 0.7281 -0.0274 1.0346 0.049 Uiso calc R 1 . .
    C C4 0.0484(2) 0.2852(3) 0.7691(3) 0.0397(7) Uani d . 1 . .
    O O1 0.33518(18) 0.5322(2) 0.9630(2) 0.0407(5) Uani d . 1 . .
    C C2 0.1375(3) 0.4884(3) 0.8956(3) 0.0375(7) Uani d . 1 . .
    C C1 0.2476(3) 0.4493(3) 0.9006(3) 0.0346(7) Uani d . 1 . .
    C C3 0.0430(3) 0.4063(3) 0.8312(3) 0.0407(8) Uani d . 1 . .
    H H3 -0.0284 0.4327 0.8288 0.049 Uiso calc R 1 . .
    C C16 0.1284(3) 0.6153(4) 0.9636(3) 0.0598(10) Uani d . 1 . .
    H H16A 0.0505 0.6238 0.9563 0.09 Uiso calc R 1 . .
    H H16B 0.1493 0.7003 0.9347 0.09 Uiso calc R 1 . .
    H H16C 0.1794 0.6027 1.0433 0.09 Uiso calc R 1 . .

loop_
    _atom_site_aniso_label
    _atom_site_aniso_U_11
    _atom_site_aniso_U_22
    _atom_site_aniso_U_33
    _atom_site_aniso_U_12
    _atom_site_aniso_U_13
    _atom_site_aniso_U_23
    Pd1 0.02706(19) 0.03011(19) 0.0390(2) 0.00287(13) 0.01612(16) -0.00160(14)
    O2 0.0468(14) 0.0515(15) 0.0563(16) 0.0220(11) 0.0300(13) 0.0068(11)
    N1 0.0313(13) 0.0324(13) 0.0416(15) 0.0020(10) 0.0186(12) -0.0035(11)
    C12 0.0346(17) 0.0338(16) 0.0459(19) 0.0036(13) 0.0201(15) -0.0054(15)
    C15 0.048(2) 0.062(2) 0.069(3) 0.0239(18) 0.0265(19) 0.006(2)
    C9 0.0316(15) 0.0297(16) 0.0410(18) 0.0032(12) 0.0178(14) -0.0058(13)
    C6 0.0330(16) 0.0366(16) 0.0368(17) 0.0017(13) 0.0169(14) -0.0010(13)
    C7 0.0394(17) 0.0356(17) 0.0397(18) 0.0004(13) 0.0200(15) -0.0055(14)
    C8 0.039(2) 0.072(3) 0.061(2) -0.0099(18) 0.0181(18) -0.019(2)
    C14 0.0468(19) 0.0414(18) 0.049(2) 0.0036(15) 0.0316(17) 0.0001(15)
    C10 0.0402(18) 0.0439(19) 0.0409(19) 0.0089(14) 0.0203(16) 0.0038(14)
    C11 0.0435(18) 0.0483(19) 0.0407(18) 0.0079(15) 0.0242(16) 0.0029(16)
    C5 0.0385(18) 0.0464(18) 0.0385(18) 0.0005(14) 0.0163(15) -0.0094(15)
    C13 0.046(2) 0.0372(17) 0.042(2) 0.0099(14) 0.0198(17) 0.0059(15)
    C4 0.0318(17) 0.0486(19) 0.0368(18) 0.0017(14) 0.0123(14) 0.0003(15)
    O1 0.0294(12) 0.0397(12) 0.0537(15) 0.0014(9) 0.0178(11) -0.0100(10)
    C2 0.0308(17) 0.0378(17) 0.045(2) 0.0052(13) 0.0166(15) -0.0023(14)
    C1 0.0311(17) 0.0348(15) 0.0384(18) 0.0033(13) 0.0148(15) 0.0049(14)
    C3 0.0290(17) 0.048(2) 0.045(2) 0.0061(14) 0.0159(15) 0.0026(15)
    C16 0.0382(19) 0.059(2) 0.082(3) 0.0037(16) 0.025(2) -0.027(2)

_geom_special_details                   
;
All esds (except the esd in the dihedral angle between two l.s. planes)
are estimated using the full covariance matrix.  The cell esds are taken
into account individually in the estimation of esds in distances, angles
and torsion angles; correlations between esds in cell parameters are only
used when they are defined by crystal symmetry.  An approximate (isotropic)
treatment of cell esds is used for estimating esds involving l.s. planes.
;

loop_
    _geom_bond_atom_site_label_1
    _geom_bond_atom_site_label_2
    _geom_bond_site_symmetry_2
    _geom_bond_distance
    _geom_bond_publ_flag
    Pd1 O1 3_667 1.975(2) ?
    Pd1 O1 . 1.975(2) ?
    Pd1 N1 3_667 2.021(2) ?
    Pd1 N1 . 2.021(2) ?
    O2 C12 . 1.375(4) ?
    O2 C15 . 1.420(4) ?
    N1 C7 . 1.295(4) ?
    N1 C9 . 1.448(3) ?
    C12 C11 . 1.376(4) ?
    C12 C13 . 1.385(4) ?
    C15 H15A . 0.96 ?
    C15 H15B . 0.96 ?
    C15 H15C . 0.96 ?
    C9 C14 . 1.367(4) ?
    C9 C10 . 1.379(4) ?
    C6 C1 . 1.412(4) ?
    C6 C5 . 1.416(4) ?
    C6 C7 . 1.429(4) ?
    C7 H7 . 0.93 ?
    C8 C4 . 1.514(4) ?
    C8 H8A . 0.96 ?
    C8 H8B . 0.96 ?
    C8 H8C . 0.96 ?
    C14 C13 . 1.390(4) ?
    C14 H14 . 0.93 ?
    C10 C11 . 1.387(4) ?
    C10 H10 . 0.93 ?
    C11 H11 . 0.93 ?
    C5 C4 . 1.366(4) ?
    C5 H5 . 0.93 ?
    C13 H13 . 0.93 ?
    C4 C3 . 1.400(4) ?
    O1 C1 . 1.321(4) ?
    C2 C3 . 1.377(4) ?
    C2 C1 . 1.425(4) ?
    C2 C16 . 1.502(4) ?
    C3 H3 . 0.93 ?
    C16 H16A . 0.96 ?
    C16 H16B . 0.96 ?
    C16 H16C . 0.96 ?

loop_
    _geom_angle_atom_site_label_1
    _geom_angle_atom_site_label_2
    _geom_angle_atom_site_label_3
    _geom_angle_site_symmetry_1
    _geom_angle_site_symmetry_3
    _geom_angle
    _geom_angle_publ_flag
    O1 Pd1 O1 3_667 . 180.00(12) ?
    O1 Pd1 N1 3_667 3_667 92.22(9) ?
    O1 Pd1 N1 . 3_667 87.78(9) ?
    O1 Pd1 N1 3_667 . 87.78(9) ?
    O1 Pd1 N1 . . 92.22(9) ?
    N1 Pd1 N1 3_667 . 180.00(13) ?
    C12 O2 C15 . . 116.8(2) ?
    C7 N1 C9 . . 115.6(2) ?
    C7 N1 Pd1 . . 123.8(2) ?
    C9 N1 Pd1 . . 120.59(18) ?
    O2 C12 C11 . . 115.7(3) ?
    O2 C12 C13 . . 124.4(3) ?
    C11 C12 C13 . . 119.9(3) ?
    O2 C15 H15A . . 109.5 ?
    O2 C15 H15B . . 109.5 ?
    H15A C15 H15B . . 109.5 ?
    O2 C15 H15C . . 109.5 ?
    H15A C15 H15C . . 109.5 ?
    H15B C15 H15C . . 109.5 ?
    C14 C9 C10 . . 119.8(3) ?
    C14 C9 N1 . . 119.5(2) ?
    C10 C9 N1 . . 120.7(3) ?
    C1 C6 C5 . . 119.3(3) ?
    C1 C6 C7 . . 123.2(3) ?
    C5 C6 C7 . . 117.4(3) ?
    N1 C7 C6 . . 128.3(3) ?
    N1 C7 H7 . . 115.9 ?
    C6 C7 H7 . . 115.9 ?
    C4 C8 H8A . . 109.5 ?
    C4 C8 H8B . . 109.5 ?
    H8A C8 H8B . . 109.5 ?
    C4 C8 H8C . . 109.5 ?
    H8A C8 H8C . . 109.5 ?
    H8B C8 H8C . . 109.5 ?
    C9 C14 C13 . . 120.9(3) ?
    C9 C14 H14 . . 119.5 ?
    C13 C14 H14 . . 119.5 ?
    C9 C10 C11 . . 119.9(3) ?
    C9 C10 H10 . . 120.1 ?
    C11 C10 H10 . . 120.1 ?
    C12 C11 C10 . . 120.3(3) ?
    C12 C11 H11 . . 119.9 ?
    C10 C11 H11 . . 119.9 ?
    C4 C5 C6 . . 122.5(3) ?
    C4 C5 H5 . . 118.7 ?
    C6 C5 H5 . . 118.7 ?
    C12 C13 C14 . . 119.2(3) ?
    C12 C13 H13 . . 120.4 ?
    C14 C13 H13 . . 120.4 ?
    C5 C4 C3 . . 117.1(3) ?
    C5 C4 C8 . . 123.5(3) ?
    C3 C4 C8 . . 119.5(3) ?
    C1 O1 Pd1 . . 127.11(19) ?
    C3 C2 C1 . . 119.0(3) ?
    C3 C2 C16 . . 121.9(3) ?
    C1 C2 C16 . . 119.2(3) ?
    O1 C1 C6 . . 125.1(3) ?
    O1 C1 C2 . . 116.5(3) ?
    C6 C1 C2 . . 118.4(3) ?
    C2 C3 C4 . . 123.6(3) ?
    C2 C3 H3 . . 118.2 ?
    C4 C3 H3 . . 118.2 ?
    C2 C16 H16A . . 109.5 ?
    C2 C16 H16B . . 109.5 ?
    H16A C16 H16B . . 109.5 ?
    C2 C16 H16C . . 109.5 ?
    H16A C16 H16C . . 109.5 ?
    H16B C16 H16C . . 109.5 ?
