# Supplementary material for: Palladium complexes containing imino phenoxide ligands: synthesis, luminescence, and their use as catalysts for the ring-opening polymerization of rac-lactide
Source: Monatsh Chem. 2017 Dec 12;149(4):783–90. doi: 10.1007/s00706-017-2119-1 (PMC5906497; doi:10.1007/s00706-017-2119-1)
Supplement: Supplementary file 5 — Supplementary material 5 (CIF 16 kb) [file 706_2017_2119_MOESM5_ESM.cif]

data_global

_audit_update_record
;
2015-07-30 # Formatted by publCIF

;

# publcif _publ_body_element loop start
loop_
_publ_body_element
_publ_body_title
_publ_body_contents

 section 
;
Introduction
; 
;

;
 section 
;
Experimental
; 
;

;
 subsection 
;
Synthesis and crystallization
; 
;

;
 subsection 
;
Refinement
;
;
Crystal data, data collection and structure refinement details are summarized
in Table 1.
;

 section 
;
Results and discussion
; 
;

;
# publcif _publ_body_element loop end
_audit_creation_method                  'APEX2 v2012.12-0'

_publ_requested_journal                 ?

_publ_contact_author_name               ?
_publ_contact_author_address            
;
;
_publ_contact_author_email              ?
_publ_contact_author_fax                ?
_publ_contact_author_phone              ?

_publ_section_title                     
;
Title (type here to add)
;
_publ_section_abstract                  
;
(type here to add)
;
_publ_section_references                
;
(type here to add)
;

data_I
_chemical_name_systematic               ?
_chemical_name_common                   ?
_chemical_formula_moiety                ?
_chemical_formula_sum                   'C38 H40 Br4 N2 O2 Pd'
_chemical_formula_iupac                 ?
_chemical_formula_weight                982.76

_chemical_melting_point                 ?

_space_group_crystal_system             triclinic
_space_group_name_H-M_alt               'P -1'
_space_group_name_Hall                  '-P 1'
loop_
    _space_group_symop_operation_xyz
    'x, y, z'
    '-x, -y, -z'

_cell_length_a                          9.35(2)
_cell_length_b                          9.46(2)
_cell_length_c                          12.40(3)
_cell_angle_alpha                       112.25(2)
_cell_angle_beta                        95.71(2)
_cell_angle_gamma                       99.12(2)
_cell_volume                            987.(4)
_cell_formula_units_Z                   1
_cell_measurement_reflns_used           3725
_cell_measurement_theta_min             2.24
_cell_measurement_theta_max             19.21
_cell_measurement_temperature           300.(2)

_exptl_crystal_description              prismatic
_exptl_crystal_colour                   brown
_exptl_crystal_size_max                 0.120
_exptl_crystal_size_mid                 0.080
_exptl_crystal_size_min                 0.070
_exptl_crystal_density_diffrn           1.654
_exptl_crystal_density_meas             ?
_exptl_crystal_density_method           'not measured'
_exptl_crystal_F_000                    484

_exptl_absorpt_coefficient_mu           4.554
_exptl_absorpt_correction_type          multi-scan
_exptl_absorpt_process_details          'APEX2 software (Bruker 2012)'


_exptl_absorpt_correction_T_min         0.61
_exptl_absorpt_correction_T_max         0.74

_exptl_special_details                  
;
; 

_diffrn_ambient_temperature             293(2)

_diffrn_source                          ?
_diffrn_source_type                     ?

_diffrn_radiation_type                  MoK\a
_diffrn_radiation_wavelength            0.71073
_diffrn_radiation_monochromator         graphite

_diffrn_measurement_device_type         'SMART APEX'
_diffrn_measurement_method              'rotation, \w-scans at 4 different \f positions'

_diffrn_detector_area_resol_mean        ?

_diffrn_reflns_number                   3725
_diffrn_reflns_av_R_equivalents         0.0678
_diffrn_reflns_av_sigmaI/netI           0.0889
_diffrn_reflns_theta_min                2.24
_diffrn_reflns_theta_max                19.21
_diffrn_reflns_theta_full               19.21
_diffrn_measured_fraction_theta_max     0.989
_diffrn_measured_fraction_theta_full    0.989
_diffrn_reflns_limit_h_min              -8
_diffrn_reflns_limit_h_max              8
_diffrn_reflns_limit_k_min              -8
_diffrn_reflns_limit_k_max              8
_diffrn_reflns_limit_l_min              -11
_diffrn_reflns_limit_l_max              11

_refine_special_details                 
;
Refinement of F^2^ against ALL reflections.  The weighted R-factor wR and
goodness of fit S are based on F^2^, conventional R-factors R are based
on F, with F set to zero for negative F^2^. The threshold expression of
F^2^ > 2sigma(F^2^) is used only for calculating R-factors(gt) etc. and is
not relevant to the choice of reflections for refinement.  R-factors based
on F^2^ are statistically about twice as large as those based on F, and R-
factors based on ALL data will be even larger.
;

_reflns_number_total                    1628
_reflns_number_gt                       1192
_reflns_threshold_expression            >2sigma(I)

_refine_ls_structure_factor_coef        Fsqd
_refine_ls_matrix_type                  full
_refine_ls_R_factor_all                 0.0818
_refine_ls_R_factor_gt                  0.0563
_refine_ls_wR_factor_gt                 0.1367
_refine_ls_wR_factor_ref                0.1599
_refine_ls_goodness_of_fit_ref          1.001
_refine_ls_restrained_S_all             1.001
_refine_ls_number_reflns                1628
_refine_ls_number_parameters            220
_refine_ls_number_restraints            0
_refine_ls_hydrogen_treatment           constr
_refine_ls_weighting_scheme             calc
_refine_ls_weighting_details            
    'calc w=1/[\s^2^(Fo^2^)+(0.0940P)^2^+0.0000P] where P=(Fo^2^+2Fc^2^)/3'

_atom_sites_solution_hydrogens          geom
_atom_sites_solution_primary            direct
_atom_sites_solution_secondary          difmap

_refine_ls_shift/su_max                 0.028
_refine_ls_shift/su_mean                0.001
_refine_diff_density_max                0.132
_refine_diff_density_min                -0.116
_refine_ls_extinction_method            none
_refine_ls_extinction_coef              ?

loop_
    _atom_type_symbol
    _atom_type_description
    _atom_type_scat_dispersion_real
    _atom_type_scat_dispersion_imag
    _atom_type_scat_source
    C C 0.0033 0.0016 'International Tables Vol C Tables 4.2.6.8 and 6.1.1.4'
    H H 0.0000 0.0000 'International Tables Vol C Tables 4.2.6.8 and 6.1.1.4'
    N N 0.0061 0.0033 'International Tables Vol C Tables 4.2.6.8 and 6.1.1.4'
    O O 0.0106 0.0060 'International Tables Vol C Tables 4.2.6.8 and 6.1.1.4'
    Br Br -0.2901 2.4595
     'International Tables Vol C Tables 4.2.6.8 and 6.1.1.4'
    Pd Pd -0.9988 1.0072
     'International Tables Vol C Tables 4.2.6.8 and 6.1.1.4'

_computing_data_collection              ?
_computing_cell_refinement              ?
_computing_data_reduction               ?
_computing_structure_solution           'SHELXS-97 (Sheldrick, 2008)'
_computing_structure_refinement         'SHELXL-97 (Sheldrick, 2008)'
_computing_molecular_graphics           ?
_computing_publication_material         ?

loop_
    _atom_site_type_symbol
    _atom_site_label
    _atom_site_fract_x
    _atom_site_fract_y
    _atom_site_fract_z
    _atom_site_U_iso_or_equiv
    _atom_site_adp_type
    _atom_site_calc_flag
    _atom_site_refinement_flags
    _atom_site_occupancy
    _atom_site_disorder_assembly
    _atom_site_disorder_group
    Pd Pd1 0.5 1.0 1.0 0.058(4) Uani d S 1 . .
    Br Br1 0.0053(2) 0.6274(2) 1.29474(16) 0.089(4) Uani d . 1 . .
    Br Br2 0.4757(2) 1.1431(2) 1.41796(15) 0.091(4) Uani d . 1 . .
    O O1 0.4574(11) 1.0235(11) 1.1589(9) 0.071(5) Uani d . 1 . .
    N N1 0.3381(12) 0.8068(12) 0.9166(11) 0.060(5) Uani d . 1 . .
    C C1 0.3622(18) 0.9365(17) 1.1807(11) 0.057(5) Uani d . 1 . .
    C C2 0.3463(16) 0.9691(15) 1.2996(13) 0.061(6) Uani d . 1 . .
    C C3 0.2453(18) 0.8772(17) 1.3330(13) 0.067(6) Uani d . 1 . .
    H H3 0.2444 0.9028 1.4131 0.08 Uiso calc R 1 . .
    C C4 0.1477(16) 0.7508(18) 1.2522(16) 0.065(6) Uani d . 1 . .
    C C5 0.1525(16) 0.7104(17) 1.1366(15) 0.068(6) Uani d . 1 . .
    H H5 0.0871 0.6223 1.0807 0.081 Uiso calc R 1 . .
    C C6 0.2585(17) 0.8023(18) 1.0977(16) 0.069(6) Uani d . 1 . .
    C C7 0.2560(16) 0.7510(17) 0.9749(16) 0.068(6) Uani d . 1 . .
    H H7 0.1835 0.6629 0.9285 0.081 Uiso calc R 1 . .
    C C8 0.3099(17) 0.7246(16) 0.7886(13) 0.058(5) Uani d . 1 . .
    C C9 0.3751(17) 0.6038(18) 0.7386(15) 0.066(6) Uani d . 1 . .
    C C10 0.330(2) 0.5160(18) 0.619(2) 0.088(7) Uani d . 1 . .
    H H10 0.3703 0.4298 0.5812 0.106 Uiso calc R 1 . .
    C C11 0.226(2) 0.556(2) 0.5542(15) 0.083(6) Uani d . 1 . .
    H H11 0.1979 0.4949 0.4736 0.099 Uiso calc R 1 . .
    C C12 0.1658(17) 0.679(2) 0.6041(14) 0.073(6) Uani d . 1 . .
    H H12 0.0981 0.7048 0.5584 0.088 Uiso calc R 1 . .
    C C13 0.2057(19) 0.7676(17) 0.7257(14) 0.070(6) Uani d . 1 . .
    C C14 0.1396(18) 0.907(2) 0.7823(17) 0.091(6) Uani d . 1 . .
    H H14 0.1946 0.9648 0.8631 0.109 Uiso calc R 1 . .
    C C15 -0.016(2) 0.869(2) 0.7917(19) 0.128(8) Uani d . 1 . .
    H H15A -0.0419 0.9583 0.8489 0.192 Uiso calc R 1 . .
    H H15B -0.0318 0.7835 0.8164 0.192 Uiso calc R 1 . .
    H H15C -0.0766 0.8391 0.7162 0.192 Uiso calc R 1 . .
    C C16 0.160(3) 1.017(2) 0.719(2) 0.169(12) Uani d . 1 . .
    H H16A 0.2216 0.9813 0.6611 0.254 Uiso calc R 1 . .
    H H16B 0.2058 1.1203 0.7756 0.254 Uiso calc R 1 . .
    H H16C 0.0661 1.0177 0.681 0.254 Uiso calc R 1 . .
    C C17 0.442(2) 0.404(2) 0.815(2) 0.148(10) Uani d . 1 . .
    H H17A 0.4279 0.3235 0.7369 0.221 Uiso calc R 1 . .
    H H17B 0.3504 0.4012 0.8442 0.221 Uiso calc R 1 . .
    H H17C 0.5145 0.387 0.8665 0.221 Uiso calc R 1 . .
    C C18 0.634(2) 0.571(3) 0.763(2) 0.141(9) Uani d . 1 . .
    H H18A 0.7088 0.5515 0.8117 0.212 Uiso calc R 1 . .
    H H18B 0.6656 0.6721 0.7625 0.212 Uiso calc R 1 . .
    H H18C 0.6185 0.4924 0.6836 0.212 Uiso calc R 1 . .
    C C19 0.4934(18) 0.5639(18) 0.8113(17) 0.088(6) Uani d . 1 . .
    H H19 0.5127 0.6433 0.8926 0.106 Uiso calc R 1 . .

loop_
    _atom_site_aniso_label
    _atom_site_aniso_U_11
    _atom_site_aniso_U_22
    _atom_site_aniso_U_33
    _atom_site_aniso_U_12
    _atom_site_aniso_U_13
    _atom_site_aniso_U_23
    Pd1 0.064(4) 0.052(4) 0.057(4) 0.0131(12) 0.0100(11) 0.0210(18)
    Br1 0.094(4) 0.096(4) 0.081(4) -0.0015(13) 0.0145(12) 0.0480(19)
    Br2 0.116(4) 0.076(4) 0.062(4) -0.0036(13) 0.0128(12) 0.0176(19)
    O1 0.083(8) 0.060(7) 0.072(9) -0.001(6) 0.024(6) 0.033(6)
    N1 0.059(9) 0.043(8) 0.073(11) 0.013(6) 0.017(7) 0.016(7)
    C1 0.090(12) 0.056(11) 0.026(10) 0.037(10) 0.010(9) 0.009(9)
    C2 0.077(11) 0.050(10) 0.055(13) 0.020(8) 0.003(8) 0.017(8)
    C3 0.097(13) 0.051(11) 0.050(11) 0.015(10) 0.009(10) 0.019(9)
    C4 0.071(12) 0.068(12) 0.071(13) 0.015(9) 0.028(9) 0.041(10)
    C5 0.075(12) 0.065(10) 0.075(14) 0.023(9) 0.023(9) 0.036(9)
    C6 0.084(13) 0.063(11) 0.068(13) 0.030(10) 0.010(11) 0.028(11)
    C7 0.054(11) 0.060(10) 0.080(14) 0.011(8) -0.004(9) 0.023(10)
    C8 0.077(11) 0.036(10) 0.055(12) 0.005(8) 0.016(9) 0.014(9)
    C9 0.075(12) 0.045(10) 0.068(13) 0.012(9) 0.014(10) 0.011(10)
    C10 0.088(14) 0.058(11) 0.106(18) 0.017(10) 0.040(12) 0.012(12)
    C11 0.091(15) 0.080(14) 0.066(13) 0.004(11) 0.012(11) 0.022(11)
    C12 0.082(12) 0.083(12) 0.051(13) 0.008(10) 0.001(9) 0.030(10)
    C13 0.099(13) 0.059(11) 0.056(13) 0.023(10) 0.016(10) 0.025(10)
    C14 0.065(12) 0.095(14) 0.121(16) 0.023(10) 0.002(10) 0.054(12)
    C15 0.128(19) 0.124(17) 0.139(19) 0.058(14) 0.059(15) 0.039(14)
    C16 0.22(3) 0.113(18) 0.24(3) 0.067(18) 0.10(2) 0.12(2)
    C17 0.16(2) 0.097(16) 0.22(3) 0.032(14) 0.013(18) 0.102(17)
    C18 0.109(18) 0.16(2) 0.18(2) 0.049(15) 0.027(16) 0.092(19)
    C19 0.079(13) 0.074(12) 0.124(16) 0.034(9) 0.025(11) 0.045(11)

_geom_special_details                   
;
All esds (except the esd in the dihedral angle between two l.s. planes)
are estimated using the full covariance matrix.  The cell esds are taken
into account individually in the estimation of esds in distances, angles
and torsion angles; correlations between esds in cell parameters are only
used when they are defined by crystal symmetry.  An approximate (isotropic)
treatment of cell esds is used for estimating esds involving l.s. planes.
;

loop_
    _geom_bond_atom_site_label_1
    _geom_bond_atom_site_label_2
    _geom_bond_site_symmetry_2
    _geom_bond_distance
    _geom_bond_publ_flag
    Pd1 O1 2_677 1.986(11) ?
    Pd1 O1 . 1.986(11) ?
    Pd1 N1 2_677 2.020(12) ?
    Pd1 N1 . 2.020(12) ?
    Br1 C4 . 1.877(14) ?
    Br2 C2 . 1.874(14) ?
    O1 C1 . 1.235(17) ?
    N1 C7 . 1.289(18) ?
    N1 C8 . 1.452(18) ?
    C1 C2 . 1.416(19) ?
    C1 C6 . 1.43(2) ?
    C2 C3 . 1.382(19) ?
    C3 C4 . 1.353(19) ?
    C3 H3 . 0.93 ?
    C4 C5 . 1.34(2) ?
    C5 C6 . 1.45(2) ?
    C5 H5 . 0.93 ?
    C6 C7 . 1.41(2) ?
    C7 H7 . 0.93 ?
    C8 C9 . 1.349(19) ?
    C8 C13 . 1.39(2) ?
    C9 C10 . 1.38(2) ?
    C9 C19 . 1.54(2) ?
    C10 C11 . 1.38(2) ?
    C10 H10 . 0.93 ?
    C11 C12 . 1.34(2) ?
    C11 H11 . 0.93 ?
    C12 C13 . 1.40(2) ?
    C12 H12 . 0.93 ?
    C13 C14 . 1.50(2) ?
    C14 C15 . 1.47(2) ?
    C14 C16 . 1.52(2) ?
    C14 H14 . 0.98 ?
    C15 H15A . 0.96 ?
    C15 H15B . 0.96 ?
    C15 H15C . 0.96 ?
    C16 H16A . 0.96 ?
    C16 H16B . 0.96 ?
    C16 H16C . 0.96 ?
    C17 C19 . 1.53(2) ?
    C17 H17A . 0.96 ?
    C17 H17B . 0.96 ?
    C17 H17C . 0.96 ?
    C18 C19 . 1.50(2) ?
    C18 H18A . 0.96 ?
    C18 H18B . 0.96 ?
    C18 H18C . 0.96 ?
    C19 H19 . 0.98 ?

loop_
    _geom_angle_atom_site_label_1
    _geom_angle_atom_site_label_2
    _geom_angle_atom_site_label_3
    _geom_angle_site_symmetry_1
    _geom_angle_site_symmetry_3
    _geom_angle
    _geom_angle_publ_flag
    O1 Pd1 O1 2_677 . 180.0(6) ?
    O1 Pd1 N1 2_677 2_677 92.8(5) ?
    O1 Pd1 N1 . 2_677 87.2(5) ?
    O1 Pd1 N1 2_677 . 87.2(5) ?
    O1 Pd1 N1 . . 92.8(5) ?
    N1 Pd1 N1 2_677 . 179.9990(10) ?
    C1 O1 Pd1 . . 126.6(9) ?
    C7 N1 C8 . . 117.3(12) ?
    C7 N1 Pd1 . . 121.3(11) ?
    C8 N1 Pd1 . . 121.4(9) ?
    O1 C1 C2 . . 119.6(14) ?
    O1 C1 C6 . . 127.2(13) ?
    C2 C1 C6 . . 113.1(15) ?
    C3 C2 C1 . . 123.9(14) ?
    C3 C2 Br2 . . 118.6(11) ?
    C1 C2 Br2 . . 117.5(13) ?
    C4 C3 C2 . . 121.7(13) ?
    C4 C3 H3 . . 119.2 ?
    C2 C3 H3 . . 119.2 ?
    C5 C4 C3 . . 119.2(13) ?
    C5 C4 Br1 . . 118.2(13) ?
    C3 C4 Br1 . . 122.7(13) ?
    C4 C5 C6 . . 120.9(15) ?
    C4 C5 H5 . . 119.5 ?
    C6 C5 H5 . . 119.5 ?
    C7 C6 C1 . . 121.8(14) ?
    C7 C6 C5 . . 117.1(16) ?
    C1 C6 C5 . . 121.1(15) ?
    N1 C7 C6 . . 130.3(15) ?
    N1 C7 H7 . . 114.8 ?
    C6 C7 H7 . . 114.8 ?
    C9 C8 C13 . . 123.8(14) ?
    C9 C8 N1 . . 119.0(15) ?
    C13 C8 N1 . . 116.9(13) ?
    C8 C9 C10 . . 117.0(15) ?
    C8 C9 C19 . . 121.9(16) ?
    C10 C9 C19 . . 121.1(16) ?
    C9 C10 C11 . . 120.4(15) ?
    C9 C10 H10 . . 119.8 ?
    C11 C10 H10 . . 119.8 ?
    C12 C11 C10 . . 122.1(16) ?
    C12 C11 H11 . . 118.9 ?
    C10 C11 H11 . . 118.9 ?
    C11 C12 C13 . . 119.0(15) ?
    C11 C12 H12 . . 120.5 ?
    C13 C12 H12 . . 120.5 ?
    C8 C13 C12 . . 117.7(14) ?
    C8 C13 C14 . . 122.9(15) ?
    C12 C13 C14 . . 119.4(17) ?
    C15 C14 C13 . . 114.5(15) ?
    C15 C14 C16 . . 110.1(16) ?
    C13 C14 C16 . . 110.9(16) ?
    C15 C14 H14 . . 107.0 ?
    C13 C14 H14 . . 107.0 ?
    C16 C14 H14 . . 107.0 ?
    C14 C15 H15A . . 109.5 ?
    C14 C15 H15B . . 109.5 ?
    H15A C15 H15B . . 109.5 ?
    C14 C15 H15C . . 109.5 ?
    H15A C15 H15C . . 109.5 ?
    H15B C15 H15C . . 109.5 ?
    C14 C16 H16A . . 109.5 ?
    C14 C16 H16B . . 109.5 ?
    H16A C16 H16B . . 109.5 ?
    C14 C16 H16C . . 109.5 ?
    H16A C16 H16C . . 109.5 ?
    H16B C16 H16C . . 109.5 ?
    C19 C17 H17A . . 109.5 ?
    C19 C17 H17B . . 109.5 ?
    H17A C17 H17B . . 109.5 ?
    C19 C17 H17C . . 109.5 ?
    H17A C17 H17C . . 109.5 ?
    H17B C17 H17C . . 109.5 ?
    C19 C18 H18A . . 109.5 ?
    C19 C18 H18B . . 109.5 ?
    H18A C18 H18B . . 109.5 ?
    C19 C18 H18C . . 109.5 ?
    H18A C18 H18C . . 109.5 ?
    H18B C18 H18C . . 109.5 ?
    C18 C19 C17 . . 110.8(15) ?
    C18 C19 C9 . . 110.2(16) ?
    C17 C19 C9 . . 111.8(14) ?
    C18 C19 H19 . . 108.0 ?
    C17 C19 H19 . . 108.0 ?
    C9 C19 H19 . . 108.0 ?

# start Validation Reply Form 
_vrf_THETM01_I
;
PROBLEM: 
The value of sine(theta_max)/wavelength is less than 0.550 
RESPONSE: All measured crystals were weakly diffracting and of low quality.
Therefore, no reflections at higher theta angle were detected.; 
;
# end Validation Reply Form


loop_
_publcif_info_cif.paper_type
 ?
