# Supplementary material for: Palladium complexes containing imino phenoxide ligands: synthesis, luminescence, and their use as catalysts for the ring-opening polymerization of rac-lactide
Source: Monatsh Chem. 2017 Dec 12;149(4):783–90. doi: 10.1007/s00706-017-2119-1 (PMC5906497; doi:10.1007/s00706-017-2119-1)
Supplement: Supplementary file 6 — Supplementary material 6 (CIF 48 kb) [file 706_2017_2119_MOESM6_ESM.cif]

data_global
_audit_creation_method                  'APEX2 v2012.12-0'

_publ_requested_journal                 ?

_publ_contact_author_name               ?
_publ_contact_author_address            
;
;
_publ_contact_author_email              ?
_publ_contact_author_fax                ?
_publ_contact_author_phone              ?

_publ_section_title                     
;
;
_publ_section_abstract                  
;
;
_publ_section_references                
;
;
_publ_section_comment                   
;
;

data_I
_chemical_name_systematic               ?
_chemical_name_common                   ?
_chemical_formula_moiety                ?
_chemical_formula_sum                   'C40 H48 N2 O4 Pd'
_chemical_formula_iupac                 ?
_chemical_formula_weight                727.20

_chemical_melting_point                 ?

_space_group_crystal_system             triclinic
_space_group_name_H-M_alt               'P -1'
_space_group_name_Hall                  '-P 1'
loop_
    _space_group_symop_operation_xyz
    'x, y, z'
    '-x, -y, -z'

_cell_length_a                          14.9031(15)
_cell_length_b                          15.4962(16)
_cell_length_c                          17.2469(16)
_cell_angle_alpha                       72.462(3)
_cell_angle_beta                        77.170(3)
_cell_angle_gamma                       80.781(3)
_cell_volume                            3684.4(6)
_cell_formula_units_Z                   4
_cell_measurement_reflns_used           7324
_cell_measurement_theta_min             2.3595
_cell_measurement_theta_max             25.6210
_cell_measurement_temperature           300.(2)

_exptl_crystal_description              'prism'
_exptl_crystal_colour                   'red'
_exptl_crystal_size_max                 0.350
_exptl_crystal_size_mid                 0.290
_exptl_crystal_size_min                 0.210
_exptl_crystal_density_diffrn           1.311
_exptl_crystal_density_meas             ?
_exptl_crystal_density_method           'not measured'
_exptl_crystal_F_000                    1520

_exptl_absorpt_coefficient_mu           0.545
_exptl_absorpt_correction_type          multi-scan
_exptl_absorpt_process_details          'SADABS V2012/1 (Bruker AXS Inc.)'
_exptl_absorpt_correction_T_min         0.24
_exptl_absorpt_correction_T_max         0.89

_exptl_special_details                  
;
; 

_diffrn_ambient_temperature             300.(2)

_diffrn_radiation_type                  'Mo K\a'
_diffrn_radiation_wavelength            0.71073
_diffrn_radiation_monochromator         graphite

_diffrn_measurement_device_type         'Bruker SMART APEX'
_diffrn_measurement_method              'omega-scan'

_diffrn_detector_area_resol_mean        8.3330

_diffrn_reflns_number                   32284
_diffrn_reflns_av_R_equivalents         0.1141
_diffrn_reflns_av_sigmaI/netI           0.1777
_diffrn_reflns_theta_min                1.39
_diffrn_reflns_theta_max                25.14
_diffrn_reflns_theta_full               25.14
_diffrn_measured_fraction_theta_max     0.959
_diffrn_measured_fraction_theta_full    0.959
_diffrn_reflns_limit_h_min              -17
_diffrn_reflns_limit_h_max              17
_diffrn_reflns_limit_k_min              -18
_diffrn_reflns_limit_k_max              18
_diffrn_reflns_limit_l_min              -20
_diffrn_reflns_limit_l_max              20

_refine_special_details                 
;
Refinement of F^2^ against ALL reflections.  The weighted R-factor wR and
goodness of fit S are based on F^2^, conventional R-factors R are based
on F, with F set to zero for negative F^2^. The threshold expression of
F^2^ > 2sigma(F^2^) is used only for calculating R-factors(gt) etc. and is
not relevant to the choice of reflections for refinement.  R-factors based
on F^2^ are statistically about twice as large as those based on F, and R-
factors based on ALL data will be even larger.
;

_reflns_number_total                    12644
_reflns_number_gt                       7636
_reflns_threshold_expression            >2sigma(I)

_refine_ls_structure_factor_coef        Fsqd
_refine_ls_matrix_type                  full
_refine_ls_R_factor_all                 0.1410
_refine_ls_R_factor_gt                  0.0942
_refine_ls_wR_factor_gt                 0.2047
_refine_ls_wR_factor_ref                0.2370
_refine_ls_goodness_of_fit_ref          0.990
_refine_ls_restrained_S_all             0.990
_refine_ls_number_reflns                12644
_refine_ls_number_parameters            868
_refine_ls_number_restraints            0
_refine_ls_hydrogen_treatment           constr
_refine_ls_weighting_scheme             calc
_refine_ls_weighting_details            
    'calc w=1/[\s^2^(Fo^2^)+(0.0967P)^2^+0.0000P] where P=(Fo^2^+2Fc^2^)/3'

_atom_sites_solution_hydrogens          geom
_atom_sites_solution_primary            direct
_atom_sites_solution_secondary          difmap

_refine_ls_shift/su_max                 2.506
_refine_ls_shift/su_mean                0.003
_refine_diff_density_max                1.487
_refine_diff_density_min                -1.220
_refine_ls_extinction_method            SHELXL
_refine_ls_extinction_coef              ?

loop_
    _atom_type_symbol
    _atom_type_description
    _atom_type_scat_dispersion_real
    _atom_type_scat_dispersion_imag
    _atom_type_scat_source
    C C 0.0033 0.0016 'International Tables Vol C Tables 4.2.6.8 and 6.1.1.4'
    H H 0.0000 0.0000 'International Tables Vol C Tables 4.2.6.8 and 6.1.1.4'
    N N 0.0061 0.0033 'International Tables Vol C Tables 4.2.6.8 and 6.1.1.4'
    O O 0.0106 0.0060 'International Tables Vol C Tables 4.2.6.8 and 6.1.1.4'
    Pd Pd -0.9988 1.0072
     'International Tables Vol C Tables 4.2.6.8 and 6.1.1.4'

_computing_data_collection              ?
_computing_cell_refinement              'SAINT V8.27B (Bruker AXS Inc., 2012)'
_computing_data_reduction               'SAINT V8.27B (Bruker AXS Inc., 2012)'
_computing_structure_solution           'SHELXS-97 (Sheldrick, 2008)'
_computing_structure_refinement         'SHELXL-97 (Sheldrick, 2008)'
_computing_molecular_graphics           ?
_computing_publication_material         ?

loop_
    _atom_site_type_symbol
    _atom_site_label
    _atom_site_fract_x
    _atom_site_fract_y
    _atom_site_fract_z
    _atom_site_U_iso_or_equiv
    _atom_site_adp_type
    _atom_site_calc_flag
    _atom_site_refinement_flags
    _atom_site_occupancy
    _atom_site_disorder_assembly
    _atom_site_disorder_group
    Pd Pd1 0.27751(4) 0.48779(3) 0.26969(3) 0.0415(2) Uani d . 1 . .
    Pd Pd2 0.28852(4) 0.02785(3) 0.65532(3) 0.0381(2) Uani d . 1 . .
    N N2 0.3733(5) 0.5789(3) 0.2195(4) 0.0496(17) Uani d . 1 . .
    O O2 0.3364(4) 0.4212(3) 0.1867(3) 0.0481(13) Uani d . 1 . .
    O O4 0.1127(5) 0.8765(4) 0.0108(4) 0.079(2) Uani d . 1 . .
    O O1 0.2288(4) 0.5461(3) 0.3604(3) 0.0470(13) Uani d . 1 . .
    N N1 0.1746(5) 0.4046(3) 0.3119(4) 0.0464(16) Uani d . 1 . .
    O O6 0.2662(4) 0.0900(3) 0.7453(3) 0.0482(13) Uani d . 1 . .
    O O7 -0.0974(4) 0.1145(4) 0.4703(4) 0.0630(16) Uani d . 1 . .
    O O8 0.3272(3) -0.0362(3) 0.5669(3) 0.0373(11) Uani d . 1 . .
    C C7 0.2319(7) 0.6226(5) 0.4924(5) 0.059(2) Uani d . 1 . .
    N N3 0.2827(4) 0.1497(3) 0.5695(4) 0.0426(15) Uani d . 1 . .
    C C72 0.1185(6) -0.0921(5) 0.8161(5) 0.052(2) Uani d . 1 . .
    C C77 0.0665(7) -0.0080(5) 0.7962(5) 0.059(2) Uani d . 1 . .
    H H77 0.0956 0.0446 0.7837 0.071 Uiso calc R 1 . .
    C C26 0.4473(6) 0.5652(5) 0.1694(5) 0.052(2) Uani d . 1 . .
    H H15 0.4839 0.6133 0.1481 0.063 Uiso calc R 1 . .
    C C25 0.4821(6) 0.4865(5) 0.1416(5) 0.050(2) Uani d . 1 . .
    C C20 0.4255(6) 0.4151(4) 0.1541(4) 0.0409(18) Uani d . 1 . .
    C C21 0.4683(6) 0.3366(5) 0.1276(5) 0.049(2) Uani d . 1 . .
    C C22 0.5590(7) 0.3358(5) 0.0884(5) 0.060(2) Uani d . 1 . .
    H H5 0.5861 0.2842 0.0719 0.072 Uiso calc R 1 . .
    C C23 0.6133(7) 0.4064(6) 0.0717(5) 0.066(3) Uani d . 1 . .
    C C24 0.5734(6) 0.4796(5) 0.1003(5) 0.062(2) Uani d . 1 . .
    H H1 0.609 0.5269 0.0918 0.075 Uiso calc R 1 . .
    C C84 0.7114(8) 0.4026(8) 0.0245(8) 0.108(4) Uani d . 1 . .
    H H3 0.7111 0.4203 -0.0338 0.162 Uiso calc R 1 . .
    H H2 0.7407 0.3417 0.0404 0.162 Uiso calc R 1 . .
    H H4 0.7449 0.4433 0.0369 0.162 Uiso calc R 1 . .
    C C27 0.4127(6) 0.2564(5) 0.1444(5) 0.054(2) Uani d . 1 . .
    C C30 0.4719(7) 0.1753(6) 0.1178(7) 0.084(3) Uani d . 1 . .
    H H6 0.5228 0.156 0.1468 0.126 Uiso calc R 1 . .
    H H8 0.4951 0.1935 0.0593 0.126 Uiso calc R 1 . .
    H H7 0.4346 0.126 0.1307 0.126 Uiso calc R 1 . .
    C C29 0.3737(6) 0.2204(5) 0.2373(5) 0.059(2) Uani d . 1 . .
    H H10 0.4238 0.1989 0.2672 0.089 Uiso calc R 1 . .
    H H11 0.3373 0.1714 0.246 0.089 Uiso calc R 1 . .
    H H9 0.3357 0.2685 0.2568 0.089 Uiso calc R 1 . .
    C C28 0.3347(7) 0.2862(6) 0.0923(6) 0.072(3) Uani d . 1 . .
    H H12 0.2912 0.2416 0.1114 0.108 Uiso calc R 1 . .
    H H14 0.3611 0.2918 0.0352 0.108 Uiso calc R 1 . .
    H H13 0.3038 0.3438 0.0982 0.108 Uiso calc R 1 . .
    C C32 0.3494(6) 0.6708(4) 0.2317(5) 0.052(2) Uani d . 1 . .
    H H16 0.4054 0.7005 0.2199 0.062 Uiso calc R 1 . .
    H H17 0.3207 0.6658 0.2889 0.062 Uiso calc R 1 . .
    C C33 0.2839(6) 0.7278(4) 0.1758(5) 0.047(2) Uani d . 1 . .
    C C34 0.1904(6) 0.7193(5) 0.1947(5) 0.058(2) Uani d . 1 . .
    H H24 0.1665 0.6794 0.2447 0.07 Uiso calc R 1 . .
    C C35 0.1312(7) 0.7672(5) 0.1427(5) 0.063(2) Uani d . 1 . .
    H H23 0.0684 0.76 0.1575 0.075 Uiso calc R 1 . .
    C C36 0.1656(7) 0.8260(5) 0.0683(5) 0.060(2) Uani d . 1 . .
    C C39 0.0168(7) 0.8717(7) 0.0314(6) 0.082(3) Uani d . 1 . .
    H H20 0.004 0.8103 0.0407 0.123 Uiso calc R 1 . .
    H H18 -0.0117 0.9109 -0.0132 0.123 Uiso calc R 1 . .
    H H19 -0.0076 0.8908 0.0807 0.123 Uiso calc R 1 . .
    C C37 0.2586(7) 0.8334(6) 0.0461(5) 0.064(3) Uani d . 1 . .
    H H22 0.2824 0.8709 -0.0053 0.076 Uiso calc R 1 . .
    C C82 0.3172(6) 0.7856(5) 0.0994(5) 0.058(2) Uani d . 1 . .
    H H21 0.3802 0.7922 0.0839 0.069 Uiso calc R 1 . .
    C C1 0.1827(5) 0.5029(4) 0.4361(5) 0.0433(19) Uani d . 1 . .
    C C6 0.1811(6) 0.5392(4) 0.5036(5) 0.049(2) Uani d . 1 . .
    C C9 0.3358(6) 0.6010(5) 0.4635(6) 0.062(2) Uani d . 1 . .
    H H25 0.3603 0.5538 0.5063 0.093 Uiso calc R 1 . .
    H H27 0.3666 0.6546 0.4516 0.093 Uiso calc R 1 . .
    H H26 0.3455 0.581 0.4145 0.093 Uiso calc R 1 . .
    C C8 0.1898(7) 0.7045(5) 0.4299(6) 0.080(3) Uani d . 1 . .
    H H29 0.1925 0.689 0.3795 0.12 Uiso calc R 1 . .
    H H30 0.2243 0.7557 0.4183 0.12 Uiso calc R 1 . .
    H H28 0.1266 0.7199 0.4529 0.12 Uiso calc R 1 . .
    C C10 0.2185(9) 0.6517(7) 0.5727(6) 0.095(4) Uani d . 1 . .
    H H31 0.1539 0.6667 0.5912 0.142 Uiso calc R 1 . .
    H H33 0.2512 0.7038 0.5621 0.142 Uiso calc R 1 . .
    H H32 0.2422 0.6026 0.6146 0.142 Uiso calc R 1 . .
    C C5 0.1347(6) 0.4950(5) 0.5812(5) 0.060(2) Uani d . 1 . .
    H H45 0.1351 0.5164 0.6261 0.071 Uiso calc R 1 . .
    C C4 0.0869(6) 0.4190(5) 0.5945(5) 0.061(2) Uani d . 1 . .
    C C3 0.0871(6) 0.3873(5) 0.5290(5) 0.054(2) Uani d . 1 . .
    H H41 0.0551 0.3376 0.5369 0.065 Uiso calc R 1 . .
    C C2 0.1350(6) 0.4284(4) 0.4492(5) 0.0451(19) Uani d . 1 . .
    C C11 0.1279(6) 0.3909(5) 0.3855(5) 0.051(2) Uani d . 1 . .
    H H40 0.083 0.3507 0.3992 0.062 Uiso calc R 1 . .
    C C83 0.1477(6) 0.3635(5) 0.2551(5) 0.051(2) Uani d . 1 . .
    H H35 0.1243 0.3058 0.2866 0.061 Uiso calc R 1 . .
    H H34 0.2023 0.3512 0.2158 0.061 Uiso calc R 1 . .
    C C12 0.0754(6) 0.4217(6) 0.2079(5) 0.055(2) Uani d . 1 . .
    C C13 -0.0122(8) 0.3950(8) 0.2269(7) 0.084(3) Uani d . 1 . .
    H H39 -0.0245 0.3425 0.2695 0.1 Uiso calc R 1 . .
    C C14 -0.0825(10) 0.4413(11) 0.1867(9) 0.117(5) Uani d . 1 . .
    H H38 -0.1412 0.4213 0.2008 0.141 Uiso calc R 1 . .
    C C80 -0.0623(11) 0.5162(10) 0.1263(10) 0.105(5) Uani d . 1 . .
    C C16 0.0246(11) 0.5524(8) 0.1039(6) 0.102(4) Uani d . 1 . .
    H H37 0.0351 0.6068 0.0633 0.122 Uiso calc R 1 . .
    C C17 0.0946(8) 0.5000(6) 0.1476(6) 0.083(3) Uani d . 1 . .
    H H36 0.1535 0.5192 0.135 0.099 Uiso calc R 1 . .
    C C81 0.0360(9) 0.3733(7) 0.6808(6) 0.104(4) Uani d . 1 . .
    H H43 -0.0147 0.4145 0.6977 0.155 Uiso calc R 1 . .
    H H44 0.0778 0.3575 0.7192 0.155 Uiso calc R 1 . .
    H H42 0.0129 0.3193 0.6799 0.155 Uiso calc R 1 . .
    C C46 0.2827(5) 0.2252(5) 0.5858(5) 0.0472(19) Uani d . 1 . .
    H H60 0.271 0.2774 0.544 0.057 Uiso calc R 1 . .
    C C45 0.2985(6) 0.2399(4) 0.6597(5) 0.049(2) Uani d . 1 . .
    C C40 0.2942(5) 0.1702(4) 0.7349(5) 0.0448(18) Uani d . 1 . .
    C C41 0.3191(6) 0.1897(5) 0.8034(5) 0.049(2) Uani d . 1 . .
    C C48 0.3214(7) 0.1175(5) 0.8857(5) 0.058(2) Uani d . 1 . .
    C C50 0.2239(8) 0.0918(6) 0.9261(6) 0.079(3) Uani d . 1 . .
    H H46 0.2264 0.0421 0.9751 0.119 Uiso calc R 1 . .
    H H48 0.1974 0.0739 0.8881 0.119 Uiso calc R 1 . .
    H H47 0.1865 0.1431 0.9406 0.119 Uiso calc R 1 . .
    C C49 0.3870(6) 0.0336(5) 0.8717(5) 0.066(3) Uani d . 1 . .
    H H49 0.4479 0.0514 0.8465 0.099 Uiso calc R 1 . .
    H H50 0.3646 0.0083 0.836 0.099 Uiso calc R 1 . .
    H H51 0.3893 -0.0112 0.9239 0.099 Uiso calc R 1 . .
    C C51 0.3582(9) 0.1509(7) 0.9478(6) 0.098(4) Uani d . 1 . .
    H H54 0.3183 0.2024 0.9595 0.147 Uiso calc R 1 . .
    H H53 0.4196 0.1683 0.9242 0.147 Uiso calc R 1 . .
    H H52 0.3596 0.1029 0.9981 0.147 Uiso calc R 1 . .
    C C42 0.3402(7) 0.2767(5) 0.7918(6) 0.072(3) Uani d . 1 . .
    H H55 0.3546 0.29 0.8365 0.087 Uiso calc R 1 . .
    C C43 0.3416(8) 0.3466(5) 0.7177(6) 0.076(3) Uani d . 1 . .
    C C47 0.3666(11) 0.4398(7) 0.7130(8) 0.134(6) Uani d . 1 . .
    H H58 0.4287 0.4344 0.7224 0.201 Uiso calc R 1 . .
    H H57 0.3246 0.4635 0.7544 0.201 Uiso calc R 1 . .
    H H56 0.3624 0.4804 0.6592 0.201 Uiso calc R 1 . .
    C C44 0.3199(7) 0.3267(5) 0.6536(6) 0.066(3) Uani d . 1 . .
    H H59 0.3191 0.3719 0.604 0.08 Uiso calc R 1 . .
    C C52 0.2690(5) 0.1544(5) 0.4860(4) 0.0444(18) Uani d . 1 . .
    H H61 0.3105 0.1074 0.4663 0.053 Uiso calc R 1 . .
    H H62 0.285 0.2128 0.4485 0.053 Uiso calc R 1 . .
    C C53 0.1706(5) 0.1427(4) 0.4846(4) 0.0383(17) Uani d . 1 . .
    C C79 0.0986(6) 0.1350(4) 0.5516(4) 0.0441(19) Uani d . 1 . .
    H H69 0.1101 0.1367 0.6019 0.053 Uiso calc R 1 . .
    C C57 0.0111(6) 0.1249(5) 0.5460(5) 0.0478(19) Uani d . 1 . .
    H H68 -0.0359 0.1187 0.5923 0.057 Uiso calc R 1 . .
    C C56 -0.0073(5) 0.1239(4) 0.4705(5) 0.0442(19) Uani d . 1 . .
    C C58 -0.1198(6) 0.1179(6) 0.3926(6) 0.065(2) Uani d . 1 . .
    H H65 -0.111 0.177 0.3548 0.098 Uiso calc R 1 . .
    H H63 -0.1831 0.1064 0.4009 0.098 Uiso calc R 1 . .
    H H64 -0.0802 0.0725 0.3701 0.098 Uiso calc R 1 . .
    C C55 0.0627(6) 0.1303(4) 0.4035(5) 0.0449(19) Uani d . 1 . .
    H H66 0.0514 0.1282 0.3532 0.054 Uiso calc R 1 . .
    C C54 0.1502(5) 0.1401(4) 0.4113(4) 0.0427(18) Uani d . 1 . .
    H H67 0.1975 0.1451 0.3652 0.051 Uiso calc R 1 . .
    N N4 0.2819(5) -0.0923(4) 0.7407(4) 0.0483(17) Uani d . 1 . .
    C C70 0.3249(6) -0.1656(5) 0.7288(4) 0.0462(19) Uani d . 1 . .
    H H84 0.3212 -0.216 0.7748 0.055 Uiso calc R 1 . .
    C C64 0.3791(6) -0.1814(4) 0.6529(4) 0.0446(19) Uani d . 1 . .
    C C59 0.3726(5) -0.1175(4) 0.5749(4) 0.0387(17) Uani d . 1 . .
    C C60 0.4176(5) -0.1461(4) 0.5024(4) 0.0400(17) Uani d . 1 . .
    C C61 0.4720(6) -0.2282(5) 0.5129(5) 0.050(2) Uani d . 1 . .
    H H74 0.505 -0.2441 0.4659 0.06 Uiso calc R 1 . .
    C C62 0.4806(6) -0.2893(5) 0.5909(5) 0.050(2) Uani d . 1 . .
    C C63 0.4327(6) -0.2647(4) 0.6589(5) 0.050(2) Uani d . 1 . .
    H H70 0.4357 -0.3045 0.7109 0.06 Uiso calc R 1 . .
    C C69 0.5419(7) -0.3779(5) 0.5962(6) 0.070(3) Uani d . 1 . .
    H H71 0.5979 -0.3737 0.6129 0.105 Uiso calc R 1 . .
    H H73 0.5565 -0.3897 0.543 0.105 Uiso calc R 1 . .
    H H72 0.5101 -0.4266 0.636 0.105 Uiso calc R 1 . .
    C C65 0.4084(5) -0.0852(4) 0.4158(4) 0.0419(18) Uani d . 1 . .
    C C66 0.3056(5) -0.0568(5) 0.4081(5) 0.0482(19) Uani d . 1 . .
    H H66A 0.2755 -0.11 0.4161 0.072 Uiso calc R 1 . .
    H H66B 0.3019 -0.0165 0.3541 0.072 Uiso calc R 1 . .
    H H66C 0.2757 -0.0263 0.4494 0.072 Uiso calc R 1 . .
    C C68 0.4518(7) -0.1339(6) 0.3486(5) 0.068(3) Uani d . 1 . .
    H H78 0.5162 -0.1518 0.3506 0.101 Uiso calc R 1 . .
    H H80 0.4457 -0.0934 0.2952 0.101 Uiso calc R 1 . .
    H H79 0.4208 -0.1869 0.3581 0.101 Uiso calc R 1 . .
    C C67 0.4620(6) -0.0003(5) 0.3968(5) 0.058(2) Uani d . 1 . .
    H H81 0.4356 0.0333 0.4364 0.087 Uiso calc R 1 . .
    H H82 0.4574 0.0379 0.3421 0.087 Uiso calc R 1 . .
    H H83 0.5258 -0.0197 0.4001 0.087 Uiso calc R 1 . .
    C C71 0.2186(6) -0.0982(5) 0.8223(4) 0.053(2) Uani d . 1 . .
    H H91 0.2275 -0.0492 0.8433 0.063 Uiso calc R 1 . .
    H H90 0.2347 -0.1553 0.8615 0.063 Uiso calc R 1 . .
    C C73 0.0725(8) -0.1687(6) 0.8316(6) 0.076(3) Uani d . 1 . .
    H H89 0.1047 -0.2262 0.8442 0.091 Uiso calc R 1 . .
    C C74 -0.0216(9) -0.1603(8) 0.8285(7) 0.085(3) Uani d . 1 . .
    H H88 -0.0508 -0.2124 0.8393 0.101 Uiso calc R 1 . .
    C C75 -0.0707(8) -0.0783(8) 0.8103(6) 0.075(3) Uani d . 1 . .
    C C76 -0.0271(8) 0.0000(7) 0.7945(6) 0.073(3) Uani d . 1 . .
    H H87 -0.0604 0.057 0.783 0.087 Uiso calc R 1 . .
    O O9 -0.1601(6) -0.0797(7) 0.8092(6) 0.111(3) Uani d . 1 . .
    C C19 -0.1198(14) 0.6387(10) 0.0219(11) 0.187(9) Uani d . 1 . .
    H H19A -0.1393 0.6913 0.0421 0.281 Uiso calc R 1 . .
    H H19B -0.1541 0.641 -0.0198 0.281 Uiso calc R 1 . .
    H H19C -0.055 0.6376 -0.0014 0.281 Uiso calc R 1 . .
    O O3 -0.1349(8) 0.5648(9) 0.0833(8) 0.163(5) Uani d . 1 . .
    C C85 -0.2170(10) 0.0054(12) 0.7975(9) 0.142(6) Uani d . 1 . .
    H H85A -0.2251 0.0268 0.8457 0.214 Uiso calc R 1 . .
    H H85B -0.2762 -0.0027 0.789 0.214 Uiso calc R 1 . .
    H H85C -0.1878 0.0492 0.7501 0.214 Uiso calc R 1 . .

loop_
    _atom_site_aniso_label
    _atom_site_aniso_U_11
    _atom_site_aniso_U_22
    _atom_site_aniso_U_33
    _atom_site_aniso_U_12
    _atom_site_aniso_U_13
    _atom_site_aniso_U_23
    Pd1 0.0442(4) 0.0335(3) 0.0446(4) -0.0050(2) -0.0103(3) -0.0053(2)
    Pd2 0.0365(4) 0.0402(3) 0.0382(3) -0.0083(2) -0.0113(3) -0.0062(2)
    N2 0.058(5) 0.034(3) 0.045(4) -0.003(3) -0.007(4) 0.002(3)
    O2 0.041(4) 0.049(3) 0.054(3) -0.003(2) -0.004(3) -0.018(2)
    O4 0.081(6) 0.089(4) 0.052(4) -0.002(4) -0.021(4) 0.004(3)
    O1 0.058(4) 0.037(2) 0.039(3) -0.012(2) 0.003(3) -0.006(2)
    N1 0.048(5) 0.036(3) 0.050(4) -0.003(3) -0.004(4) -0.009(3)
    O6 0.056(4) 0.046(3) 0.044(3) -0.017(2) -0.004(3) -0.012(2)
    O7 0.039(4) 0.086(4) 0.067(4) -0.023(3) -0.015(3) -0.013(3)
    O8 0.033(3) 0.042(2) 0.037(3) -0.0040(19) -0.009(2) -0.0078(19)
    C7 0.072(7) 0.046(4) 0.064(5) -0.012(4) -0.020(5) -0.015(4)
    N3 0.032(4) 0.043(3) 0.053(4) -0.009(2) -0.018(3) -0.003(3)
    C72 0.049(6) 0.069(5) 0.036(4) -0.025(4) 0.008(4) -0.011(3)
    C77 0.063(7) 0.060(5) 0.054(5) -0.023(4) 0.005(5) -0.019(4)
    C26 0.047(6) 0.044(4) 0.057(5) -0.010(3) -0.008(5) 0.002(3)
    C25 0.041(6) 0.050(4) 0.057(5) -0.010(3) -0.011(4) -0.008(3)
    C20 0.036(5) 0.050(4) 0.033(4) -0.004(3) -0.009(4) -0.004(3)
    C21 0.053(6) 0.051(4) 0.045(4) 0.000(3) -0.016(4) -0.013(3)
    C22 0.056(7) 0.061(5) 0.057(5) 0.007(4) -0.004(5) -0.020(4)
    C23 0.060(7) 0.070(5) 0.058(5) -0.001(5) 0.001(5) -0.014(4)
    C24 0.042(6) 0.064(5) 0.069(6) -0.019(4) 0.008(5) -0.007(4)
    C84 0.051(8) 0.117(9) 0.141(11) -0.024(6) 0.034(8) -0.042(8)
    C27 0.049(6) 0.052(4) 0.063(5) -0.005(4) -0.003(5) -0.025(4)
    C30 0.064(7) 0.067(6) 0.127(9) 0.001(5) -0.005(7) -0.049(6)
    C29 0.066(7) 0.047(4) 0.065(5) -0.012(4) -0.014(5) -0.012(4)
    C28 0.070(7) 0.089(6) 0.071(6) -0.007(5) -0.023(6) -0.036(5)
    C32 0.060(6) 0.038(4) 0.052(5) -0.009(3) -0.008(4) -0.006(3)
    C33 0.055(6) 0.033(3) 0.048(4) -0.005(3) -0.008(4) -0.005(3)
    C34 0.050(6) 0.059(5) 0.051(5) -0.016(4) -0.002(5) 0.007(4)
    C35 0.055(6) 0.062(5) 0.058(5) -0.004(4) 0.003(5) -0.007(4)
    C36 0.059(7) 0.059(5) 0.045(5) 0.001(4) 0.004(5) 0.000(4)
    C39 0.057(8) 0.105(8) 0.070(6) 0.006(5) -0.019(6) -0.006(5)
    C37 0.062(7) 0.073(5) 0.038(4) -0.014(4) 0.004(5) 0.007(4)
    C82 0.049(6) 0.049(4) 0.065(5) -0.013(4) 0.007(5) -0.010(4)
    C1 0.041(5) 0.030(3) 0.059(5) 0.004(3) -0.014(4) -0.012(3)
    C6 0.055(6) 0.039(4) 0.051(5) 0.001(3) -0.010(4) -0.012(3)
    C9 0.060(7) 0.062(5) 0.071(6) -0.020(4) -0.022(5) -0.012(4)
    C8 0.110(9) 0.037(4) 0.092(7) 0.001(4) -0.024(7) -0.017(4)
    C10 0.137(12) 0.087(7) 0.081(7) -0.038(6) -0.015(7) -0.045(6)
    C5 0.067(7) 0.059(5) 0.052(5) -0.001(4) -0.007(5) -0.020(4)
    C4 0.054(6) 0.060(5) 0.055(5) -0.007(4) 0.003(5) -0.004(4)
    C3 0.052(6) 0.039(4) 0.062(5) -0.010(3) -0.005(5) -0.004(3)
    C2 0.049(6) 0.028(3) 0.055(5) -0.001(3) -0.002(4) -0.013(3)
    C11 0.036(5) 0.048(4) 0.068(6) -0.010(3) -0.012(5) -0.007(4)
    C83 0.048(6) 0.052(4) 0.062(5) -0.011(3) -0.016(4) -0.020(4)
    C12 0.043(6) 0.073(5) 0.049(5) -0.003(4) 0.004(4) -0.028(4)
    C13 0.059(8) 0.117(8) 0.085(8) -0.013(6) -0.023(7) -0.034(6)
    C14 0.086(11) 0.150(13) 0.124(12) -0.001(9) -0.041(9) -0.039(10)
    C80 0.098(12) 0.124(10) 0.128(12) 0.028(8) -0.066(10) -0.074(9)
    C16 0.158(14) 0.090(8) 0.056(6) -0.001(8) -0.037(8) -0.011(5)
    C17 0.087(9) 0.080(6) 0.074(7) -0.001(5) -0.020(6) -0.010(5)
    C81 0.123(12) 0.096(8) 0.060(6) -0.016(7) 0.027(7) -0.004(5)
    C46 0.044(5) 0.050(4) 0.049(4) -0.007(3) -0.020(4) -0.006(3)
    C45 0.046(5) 0.042(4) 0.064(5) -0.002(3) -0.028(4) -0.011(3)
    C40 0.033(5) 0.049(4) 0.051(4) -0.002(3) -0.005(4) -0.015(3)
    C41 0.048(6) 0.052(4) 0.056(5) -0.004(3) -0.015(4) -0.024(3)
    C48 0.069(7) 0.061(5) 0.050(5) -0.007(4) -0.014(5) -0.021(4)
    C50 0.089(9) 0.077(6) 0.070(6) 0.004(5) -0.012(6) -0.028(5)
    C49 0.062(7) 0.063(5) 0.061(5) -0.003(4) -0.012(5) -0.002(4)
    C51 0.146(12) 0.101(8) 0.065(6) -0.027(7) -0.047(7) -0.023(6)
    C42 0.091(8) 0.058(5) 0.087(7) -0.003(4) -0.047(6) -0.030(5)
    C43 0.102(9) 0.050(5) 0.093(7) -0.015(4) -0.047(7) -0.022(5)
    C47 0.245(19) 0.065(6) 0.120(10) -0.047(8) -0.090(11) -0.011(6)
    C44 0.074(7) 0.042(4) 0.086(6) -0.012(4) -0.042(6) 0.000(4)
    C52 0.038(5) 0.053(4) 0.038(4) -0.009(3) -0.010(4) -0.003(3)
    C53 0.031(5) 0.035(3) 0.046(4) -0.004(3) -0.011(4) -0.004(3)
    C79 0.045(6) 0.052(4) 0.037(4) 0.004(3) -0.015(4) -0.016(3)
    C57 0.030(5) 0.062(4) 0.046(4) -0.008(3) -0.007(4) -0.006(3)
    C56 0.033(5) 0.040(3) 0.055(5) 0.000(3) -0.010(4) -0.007(3)
    C58 0.036(6) 0.085(6) 0.083(7) -0.020(4) -0.021(5) -0.022(5)
    C55 0.041(5) 0.053(4) 0.043(4) -0.012(3) -0.011(4) -0.009(3)
    C54 0.033(5) 0.053(4) 0.036(4) -0.007(3) -0.007(4) -0.002(3)
    N4 0.055(5) 0.046(3) 0.038(3) -0.004(3) -0.007(3) -0.005(3)
    C70 0.055(6) 0.047(4) 0.035(4) -0.011(3) -0.017(4) 0.000(3)
    C64 0.046(5) 0.049(4) 0.038(4) -0.012(3) -0.013(4) -0.003(3)
    C59 0.030(5) 0.041(3) 0.046(4) -0.008(3) -0.008(4) -0.010(3)
    C60 0.036(5) 0.040(3) 0.044(4) -0.008(3) -0.008(4) -0.008(3)
    C61 0.038(5) 0.055(4) 0.052(5) -0.007(3) -0.004(4) -0.008(3)
    C62 0.044(6) 0.051(4) 0.059(5) -0.006(3) -0.022(4) -0.010(4)
    C63 0.058(6) 0.043(4) 0.045(4) 0.000(3) -0.017(4) -0.001(3)
    C69 0.081(8) 0.049(4) 0.068(6) 0.014(4) -0.016(5) -0.008(4)
    C65 0.035(5) 0.051(4) 0.038(4) -0.004(3) -0.010(4) -0.007(3)
    C66 0.041(5) 0.057(4) 0.050(4) -0.006(3) -0.018(4) -0.012(3)
    C68 0.068(7) 0.079(6) 0.038(4) 0.014(5) -0.003(5) -0.006(4)
    C67 0.046(6) 0.054(4) 0.063(5) -0.018(4) -0.009(5) 0.007(4)
    C71 0.053(6) 0.065(5) 0.025(4) -0.011(4) 0.005(4) 0.003(3)
    C73 0.078(9) 0.072(6) 0.070(6) -0.028(5) 0.011(6) -0.017(5)
    C74 0.079(9) 0.103(8) 0.083(7) -0.056(6) 0.001(7) -0.030(6)
    C75 0.057(8) 0.110(8) 0.068(6) -0.030(6) 0.002(6) -0.039(6)
    C76 0.062(8) 0.091(7) 0.065(6) -0.010(5) -0.009(6) -0.022(5)
    O9 0.064(6) 0.173(9) 0.114(7) -0.039(5) -0.004(6) -0.062(6)
    C19 0.27(2) 0.102(11) 0.182(18) 0.047(13) -0.103(17) -0.011(11)
    O3 0.145(10) 0.186(11) 0.182(11) 0.057(8) -0.092(9) -0.079(9)
    C85 0.080(11) 0.238(19) 0.134(13) -0.019(11) -0.035(10) -0.075(13)

_geom_special_details                   
;
All esds (except the esd in the dihedral angle between two l.s. planes)
are estimated using the full covariance matrix.  The cell esds are taken
into account individually in the estimation of esds in distances, angles
and torsion angles; correlations between esds in cell parameters are only
used when they are defined by crystal symmetry.  An approximate (isotropic)
treatment of cell esds is used for estimating esds involving l.s. planes.
;

loop_
    _geom_bond_atom_site_label_1
    _geom_bond_atom_site_label_2
    _geom_bond_site_symmetry_2
    _geom_bond_distance
    _geom_bond_publ_flag
    Pd1 O1 . 1.982(5) ?
    Pd1 O2 . 1.982(5) ?
    Pd1 N1 . 2.028(6) ?
    Pd1 N2 . 2.035(7) ?
    Pd2 O8 . 1.996(5) ?
    Pd2 N4 . 1.996(5) ?
    Pd2 O6 . 2.005(5) ?
    Pd2 N3 . 2.021(5) ?
    N2 C26 . 1.272(9) ?
    N2 C32 . 1.478(9) ?
    O2 C20 . 1.322(9) ?
    O4 C36 . 1.377(10) ?
    O4 C39 . 1.403(11) ?
    O1 C1 . 1.360(8) ?
    N1 C11 . 1.278(9) ?
    N1 C83 . 1.470(10) ?
    O6 C40 . 1.321(8) ?
    O7 C56 . 1.375(9) ?
    O7 C58 . 1.436(10) ?
    O8 C59 . 1.315(7) ?
    C7 C9 . 1.532(12) ?
    C7 C6 . 1.542(11) ?
    C7 C10 . 1.545(12) ?
    C7 C8 . 1.546(11) ?
    N3 C46 . 1.282(9) ?
    N3 C52 . 1.478(9) ?
    C72 C73 . 1.392(12) ?
    C72 C77 . 1.392(11) ?
    C72 C71 . 1.506(12) ?
    C77 C76 . 1.387(13) ?
    C77 H77 . 0.93 ?
    C26 C25 . 1.423(11) ?
    C26 H15 . 0.93 ?
    C25 C24 . 1.393(11) ?
    C25 C20 . 1.433(10) ?
    C20 C21 . 1.432(10) ?
    C21 C22 . 1.370(12) ?
    C21 C27 . 1.525(11) ?
    C22 C23 . 1.387(13) ?
    C22 H5 . 0.93 ?
    C23 C24 . 1.369(12) ?
    C23 C84 . 1.510(13) ?
    C24 H1 . 0.93 ?
    C84 H3 . 0.96 ?
    C84 H2 . 0.96 ?
    C84 H4 . 0.96 ?
    C27 C29 . 1.539(10) ?
    C27 C30 . 1.542(11) ?
    C27 C28 . 1.553(12) ?
    C30 H6 . 0.96 ?
    C30 H8 . 0.96 ?
    C30 H7 . 0.96 ?
    C29 H10 . 0.96 ?
    C29 H11 . 0.96 ?
    C29 H9 . 0.96 ?
    C28 H12 . 0.96 ?
    C28 H14 . 0.96 ?
    C28 H13 . 0.96 ?
    C32 C33 . 1.512(11) ?
    C32 H16 . 0.97 ?
    C32 H17 . 0.97 ?
    C33 C34 . 1.378(11) ?
    C33 C82 . 1.388(10) ?
    C34 C35 . 1.368(12) ?
    C34 H24 . 0.93 ?
    C35 C36 . 1.376(11) ?
    C35 H23 . 0.93 ?
    C36 C37 . 1.367(12) ?
    C39 H20 . 0.96 ?
    C39 H18 . 0.96 ?
    C39 H19 . 0.96 ?
    C37 C82 . 1.376(12) ?
    C37 H22 . 0.93 ?
    C82 H21 . 0.93 ?
    C1 C2 . 1.386(10) ?
    C1 C6 . 1.432(10) ?
    C6 C5 . 1.388(10) ?
    C9 H25 . 0.96 ?
    C9 H27 . 0.96 ?
    C9 H26 . 0.96 ?
    C8 H29 . 0.96 ?
    C8 H30 . 0.96 ?
    C8 H28 . 0.96 ?
    C10 H31 . 0.96 ?
    C10 H33 . 0.96 ?
    C10 H32 . 0.96 ?
    C5 C4 . 1.407(12) ?
    C5 H45 . 0.93 ?
    C4 C3 . 1.360(12) ?
    C4 C81 . 1.526(11) ?
    C3 C2 . 1.411(10) ?
    C3 H41 . 0.93 ?
    C2 C11 . 1.419(11) ?
    C11 H40 . 0.93 ?
    C83 C12 . 1.507(11) ?
    C83 H35 . 0.97 ?
    C83 H34 . 0.97 ?
    C12 C17 . 1.361(12) ?
    C12 C13 . 1.373(13) ?
    C13 C14 . 1.369(16) ?
    C13 H39 . 0.93 ?
    C14 C80 . 1.330(18) ?
    C14 H38 . 0.93 ?
    C80 C16 . 1.421(18) ?
    C80 O3 . 1.432(14) ?
    C16 C17 . 1.423(16) ?
    C16 H37 . 0.93 ?
    C17 H36 . 0.93 ?
    C81 H43 . 0.96 ?
    C81 H44 . 0.96 ?
    C81 H42 . 0.96 ?
    C46 C45 . 1.435(11) ?
    C46 H60 . 0.93 ?
    C45 C44 . 1.400(10) ?
    C45 C40 . 1.411(10) ?
    C40 C41 . 1.441(11) ?
    C41 C42 . 1.379(10) ?
    C41 C48 . 1.523(11) ?
    C48 C50 . 1.525(13) ?
    C48 C49 . 1.543(11) ?
    C48 C51 . 1.549(12) ?
    C50 H46 . 0.96 ?
    C50 H48 . 0.96 ?
    C50 H47 . 0.96 ?
    C49 H49 . 0.96 ?
    C49 H50 . 0.96 ?
    C49 H51 . 0.96 ?
    C51 H54 . 0.96 ?
    C51 H53 . 0.96 ?
    C51 H52 . 0.96 ?
    C42 C43 . 1.403(12) ?
    C42 H55 . 0.93 ?
    C43 C44 . 1.349(12) ?
    C43 C47 . 1.523(12) ?
    C47 H58 . 0.96 ?
    C47 H57 . 0.96 ?
    C47 H56 . 0.96 ?
    C44 H59 . 0.93 ?
    C52 C53 . 1.512(10) ?
    C52 H61 . 0.97 ?
    C52 H62 . 0.97 ?
    C53 C54 . 1.379(10) ?
    C53 C79 . 1.381(10) ?
    C79 C57 . 1.366(11) ?
    C79 H69 . 0.93 ?
    C57 C56 . 1.394(11) ?
    C57 H68 . 0.93 ?
    C56 C55 . 1.365(10) ?
    C58 H65 . 0.96 ?
    C58 H63 . 0.96 ?
    C58 H64 . 0.96 ?
    C55 C54 . 1.377(10) ?
    C55 H66 . 0.93 ?
    C54 H67 . 0.93 ?
    N4 C70 . 1.262(9) ?
    N4 C71 . 1.497(9) ?
    C70 C64 . 1.443(10) ?
    C70 H84 . 0.93 ?
    C64 C63 . 1.393(9) ?
    C64 C59 . 1.423(9) ?
    C59 C60 . 1.440(10) ?
    C60 C61 . 1.380(10) ?
    C60 C65 . 1.530(9) ?
    C61 C62 . 1.411(10) ?
    C61 H74 . 0.93 ?
    C62 C63 . 1.356(11) ?
    C62 C69 . 1.512(10) ?
    C63 H70 . 0.93 ?
    C69 H71 . 0.96 ?
    C69 H73 . 0.96 ?
    C69 H72 . 0.96 ?
    C65 C68 . 1.539(10) ?
    C65 C66 . 1.547(10) ?
    C65 C67 . 1.561(10) ?
    C66 H66A . 0.96 ?
    C66 H66B . 0.96 ?
    C66 H66C . 0.96 ?
    C68 H78 . 0.96 ?
    C68 H80 . 0.96 ?
    C68 H79 . 0.96 ?
    C67 H81 . 0.96 ?
    C67 H82 . 0.96 ?
    C67 H83 . 0.96 ?
    C71 H91 . 0.97 ?
    C71 H90 . 0.97 ?
    C73 C74 . 1.398(15) ?
    C73 H89 . 0.93 ?
    C74 C75 . 1.346(14) ?
    C74 H88 . 0.93 ?
    C75 O9 . 1.340(13) ?
    C75 C76 . 1.394(13) ?
    C76 H87 . 0.93 ?
    O9 C85 . 1.435(16) ?
    C19 O3 . 1.314(16) ?
    C19 H19A . 0.96 ?
    C19 H19B . 0.96 ?
    C19 H19C . 0.96 ?
    C85 H85A . 0.96 ?
    C85 H85B . 0.96 ?
    C85 H85C . 0.96 ?

loop_
    _geom_angle_atom_site_label_1
    _geom_angle_atom_site_label_2
    _geom_angle_atom_site_label_3
    _geom_angle_site_symmetry_1
    _geom_angle_site_symmetry_3
    _geom_angle
    _geom_angle_publ_flag
    O1 Pd1 O2 . . 173.6(2) ?
    O1 Pd1 N1 . . 90.6(2) ?
    O2 Pd1 N1 . . 90.4(2) ?
    O1 Pd1 N2 . . 90.1(2) ?
    O2 Pd1 N2 . . 89.5(2) ?
    N1 Pd1 N2 . . 174.5(2) ?
    O8 Pd2 N4 . . 89.6(2) ?
    O8 Pd2 O6 . . 172.9(2) ?
    N4 Pd2 O6 . . 89.7(2) ?
    O8 Pd2 N3 . . 90.9(2) ?
    N4 Pd2 N3 . . 174.8(3) ?
    O6 Pd2 N3 . . 90.4(2) ?
    C26 N2 C32 . . 117.8(6) ?
    C26 N2 Pd1 . . 123.4(5) ?
    C32 N2 Pd1 . . 118.1(5) ?
    C20 O2 Pd1 . . 125.4(5) ?
    C36 O4 C39 . . 118.0(7) ?
    C1 O1 Pd1 . . 124.0(4) ?
    C11 N1 C83 . . 118.1(7) ?
    C11 N1 Pd1 . . 122.1(6) ?
    C83 N1 Pd1 . . 119.6(5) ?
    C40 O6 Pd2 . . 123.5(4) ?
    C56 O7 C58 . . 117.1(6) ?
    C59 O8 Pd2 . . 125.7(4) ?
    C9 C7 C6 . . 109.6(6) ?
    C9 C7 C10 . . 108.1(8) ?
    C6 C7 C10 . . 113.0(7) ?
    C9 C7 C8 . . 112.2(7) ?
    C6 C7 C8 . . 108.4(8) ?
    C10 C7 C8 . . 105.6(7) ?
    C46 N3 C52 . . 117.4(6) ?
    C46 N3 Pd2 . . 123.0(5) ?
    C52 N3 Pd2 . . 119.4(4) ?
    C73 C72 C77 . . 116.6(9) ?
    C73 C72 C71 . . 122.6(9) ?
    C77 C72 C71 . . 120.8(7) ?
    C76 C77 C72 . . 122.3(8) ?
    C76 C77 H77 . . 118.9 ?
    C72 C77 H77 . . 118.9 ?
    N2 C26 C25 . . 129.1(7) ?
    N2 C26 H15 . . 115.4 ?
    C25 C26 H15 . . 115.4 ?
    C24 C25 C26 . . 118.7(7) ?
    C24 C25 C20 . . 119.4(7) ?
    C26 C25 C20 . . 121.9(8) ?
    O2 C20 C21 . . 120.3(7) ?
    O2 C20 C25 . . 122.2(7) ?
    C21 C20 C25 . . 117.6(8) ?
    C22 C21 C20 . . 118.6(7) ?
    C22 C21 C27 . . 121.9(7) ?
    C20 C21 C27 . . 119.5(8) ?
    C21 C22 C23 . . 124.6(8) ?
    C21 C22 H5 . . 117.7 ?
    C23 C22 H5 . . 117.7 ?
    C24 C23 C22 . . 116.7(9) ?
    C24 C23 C84 . . 121.7(9) ?
    C22 C23 C84 . . 121.6(9) ?
    C23 C24 C25 . . 123.0(8) ?
    C23 C24 H1 . . 118.5 ?
    C25 C24 H1 . . 118.5 ?
    C23 C84 H3 . . 109.5 ?
    C23 C84 H2 . . 109.5 ?
    H3 C84 H2 . . 109.5 ?
    C23 C84 H4 . . 109.5 ?
    H3 C84 H4 . . 109.5 ?
    H2 C84 H4 . . 109.5 ?
    C21 C27 C29 . . 111.2(7) ?
    C21 C27 C30 . . 112.3(8) ?
    C29 C27 C30 . . 106.3(7) ?
    C21 C27 C28 . . 108.9(7) ?
    C29 C27 C28 . . 111.7(7) ?
    C30 C27 C28 . . 106.4(7) ?
    C27 C30 H6 . . 109.5 ?
    C27 C30 H8 . . 109.5 ?
    H6 C30 H8 . . 109.5 ?
    C27 C30 H7 . . 109.5 ?
    H6 C30 H7 . . 109.5 ?
    H8 C30 H7 . . 109.5 ?
    C27 C29 H10 . . 109.5 ?
    C27 C29 H11 . . 109.5 ?
    H10 C29 H11 . . 109.5 ?
    C27 C29 H9 . . 109.5 ?
    H10 C29 H9 . . 109.5 ?
    H11 C29 H9 . . 109.5 ?
    C27 C28 H12 . . 109.5 ?
    C27 C28 H14 . . 109.5 ?
    H12 C28 H14 . . 109.5 ?
    C27 C28 H13 . . 109.5 ?
    H12 C28 H13 . . 109.5 ?
    H14 C28 H13 . . 109.5 ?
    N2 C32 C33 . . 111.1(7) ?
    N2 C32 H16 . . 109.4 ?
    C33 C32 H16 . . 109.4 ?
    N2 C32 H17 . . 109.4 ?
    C33 C32 H17 . . 109.4 ?
    H16 C32 H17 . . 108.0 ?
    C34 C33 C82 . . 116.9(8) ?
    C34 C33 C32 . . 122.1(7) ?
    C82 C33 C32 . . 120.8(8) ?
    C35 C34 C33 . . 122.6(7) ?
    C35 C34 H24 . . 118.7 ?
    C33 C34 H24 . . 118.7 ?
    C34 C35 C36 . . 119.4(9) ?
    C34 C35 H23 . . 120.3 ?
    C36 C35 H23 . . 120.3 ?
    C37 C36 C35 . . 119.6(8) ?
    C37 C36 O4 . . 116.0(7) ?
    C35 C36 O4 . . 124.3(9) ?
    O4 C39 H20 . . 109.5 ?
    O4 C39 H18 . . 109.5 ?
    H20 C39 H18 . . 109.5 ?
    O4 C39 H19 . . 109.5 ?
    H20 C39 H19 . . 109.5 ?
    H18 C39 H19 . . 109.5 ?
    C36 C37 C82 . . 120.4(7) ?
    C36 C37 H22 . . 119.8 ?
    C82 C37 H22 . . 119.8 ?
    C37 C82 C33 . . 121.1(9) ?
    C37 C82 H21 . . 119.4 ?
    C33 C82 H21 . . 119.4 ?
    O1 C1 C2 . . 122.6(7) ?
    O1 C1 C6 . . 117.6(6) ?
    C2 C1 C6 . . 119.7(7) ?
    C5 C6 C1 . . 117.9(7) ?
    C5 C6 C7 . . 120.3(7) ?
    C1 C6 C7 . . 121.8(7) ?
    C7 C9 H25 . . 109.5 ?
    C7 C9 H27 . . 109.5 ?
    H25 C9 H27 . . 109.5 ?
    C7 C9 H26 . . 109.5 ?
    H25 C9 H26 . . 109.5 ?
    H27 C9 H26 . . 109.5 ?
    C7 C8 H29 . . 109.5 ?
    C7 C8 H30 . . 109.5 ?
    H29 C8 H30 . . 109.5 ?
    C7 C8 H28 . . 109.5 ?
    H29 C8 H28 . . 109.5 ?
    H30 C8 H28 . . 109.5 ?
    C7 C10 H31 . . 109.5 ?
    C7 C10 H33 . . 109.5 ?
    H31 C10 H33 . . 109.5 ?
    C7 C10 H32 . . 109.5 ?
    H31 C10 H32 . . 109.5 ?
    H33 C10 H32 . . 109.5 ?
    C6 C5 C4 . . 122.3(8) ?
    C6 C5 H45 . . 118.8 ?
    C4 C5 H45 . . 118.8 ?
    C3 C4 C5 . . 118.7(7) ?
    C3 C4 C81 . . 120.9(8) ?
    C5 C4 C81 . . 120.4(9) ?
    C4 C3 C2 . . 121.2(7) ?
    C4 C3 H41 . . 119.4 ?
    C2 C3 H41 . . 119.4 ?
    C1 C2 C3 . . 120.1(7) ?
    C1 C2 C11 . . 123.9(7) ?
    C3 C2 C11 . . 116.0(7) ?
    N1 C11 C2 . . 128.9(8) ?
    N1 C11 H40 . . 115.5 ?
    C2 C11 H40 . . 115.5 ?
    N1 C83 C12 . . 114.1(6) ?
    N1 C83 H35 . . 108.7 ?
    C12 C83 H35 . . 108.7 ?
    N1 C83 H34 . . 108.7 ?
    C12 C83 H34 . . 108.7 ?
    H35 C83 H34 . . 107.6 ?
    C17 C12 C13 . . 119.4(10) ?
    C17 C12 C83 . . 121.8(9) ?
    C13 C12 C83 . . 118.8(8) ?
    C14 C13 C12 . . 123.8(12) ?
    C14 C13 H39 . . 118.1 ?
    C12 C13 H39 . . 118.1 ?
    C80 C14 C13 . . 116.2(15) ?
    C80 C14 H38 . . 121.9 ?
    C13 C14 H38 . . 121.9 ?
    C14 C80 C16 . . 124.7(12) ?
    C14 C80 O3 . . 116.8(16) ?
    C16 C80 O3 . . 118.4(15) ?
    C80 C16 C17 . . 115.8(11) ?
    C80 C16 H37 . . 122.1 ?
    C17 C16 H37 . . 122.1 ?
    C12 C17 C16 . . 119.9(12) ?
    C12 C17 H36 . . 120.0 ?
    C16 C17 H36 . . 120.0 ?
    C4 C81 H43 . . 109.5 ?
    C4 C81 H44 . . 109.5 ?
    H43 C81 H44 . . 109.5 ?
    C4 C81 H42 . . 109.5 ?
    H43 C81 H42 . . 109.5 ?
    H44 C81 H42 . . 109.5 ?
    N3 C46 C45 . . 128.7(6) ?
    N3 C46 H60 . . 115.6 ?
    C45 C46 H60 . . 115.6 ?
    C44 C45 C40 . . 121.3(8) ?
    C44 C45 C46 . . 116.7(7) ?
    C40 C45 C46 . . 122.0(7) ?
    O6 C40 C45 . . 123.2(7) ?
    O6 C40 C41 . . 119.3(6) ?
    C45 C40 C41 . . 117.5(7) ?
    C42 C41 C40 . . 117.3(7) ?
    C42 C41 C48 . . 121.3(8) ?
    C40 C41 C48 . . 121.4(6) ?
    C41 C48 C50 . . 109.7(8) ?
    C41 C48 C49 . . 109.8(7) ?
    C50 C48 C49 . . 111.1(7) ?
    C41 C48 C51 . . 112.5(7) ?
    C50 C48 C51 . . 107.1(8) ?
    C49 C48 C51 . . 106.6(8) ?
    C48 C50 H46 . . 109.5 ?
    C48 C50 H48 . . 109.5 ?
    H46 C50 H48 . . 109.5 ?
    C48 C50 H47 . . 109.5 ?
    H46 C50 H47 . . 109.5 ?
    H48 C50 H47 . . 109.5 ?
    C48 C49 H49 . . 109.5 ?
    C48 C49 H50 . . 109.5 ?
    H49 C49 H50 . . 109.5 ?
    C48 C49 H51 . . 109.5 ?
    H49 C49 H51 . . 109.5 ?
    H50 C49 H51 . . 109.5 ?
    C48 C51 H54 . . 109.5 ?
    C48 C51 H53 . . 109.5 ?
    H54 C51 H53 . . 109.5 ?
    C48 C51 H52 . . 109.5 ?
    H54 C51 H52 . . 109.5 ?
    H53 C51 H52 . . 109.5 ?
    C41 C42 C43 . . 125.0(8) ?
    C41 C42 H55 . . 117.5 ?
    C43 C42 H55 . . 117.5 ?
    C44 C43 C42 . . 117.0(8) ?
    C44 C43 C47 . . 123.4(9) ?
    C42 C43 C47 . . 119.7(9) ?
    C43 C47 H58 . . 109.5 ?
    C43 C47 H57 . . 109.5 ?
    H58 C47 H57 . . 109.5 ?
    C43 C47 H56 . . 109.5 ?
    H58 C47 H56 . . 109.5 ?
    H57 C47 H56 . . 109.5 ?
    C43 C44 C45 . . 121.9(8) ?
    C43 C44 H59 . . 119.1 ?
    C45 C44 H59 . . 119.1 ?
    N3 C52 C53 . . 112.5(6) ?
    N3 C52 H61 . . 109.1 ?
    C53 C52 H61 . . 109.1 ?
    N3 C52 H62 . . 109.1 ?
    C53 C52 H62 . . 109.1 ?
    H61 C52 H62 . . 107.8 ?
    C54 C53 C79 . . 116.9(7) ?
    C54 C53 C52 . . 118.2(7) ?
    C79 C53 C52 . . 124.9(7) ?
    C57 C79 C53 . . 121.9(7) ?
    C57 C79 H69 . . 119.0 ?
    C53 C79 H69 . . 119.0 ?
    C79 C57 C56 . . 119.6(7) ?
    C79 C57 H68 . . 120.2 ?
    C56 C57 H68 . . 120.2 ?
    C55 C56 O7 . . 124.5(7) ?
    C55 C56 C57 . . 119.8(7) ?
    O7 C56 C57 . . 115.7(7) ?
    O7 C58 H65 . . 109.5 ?
    O7 C58 H63 . . 109.5 ?
    H65 C58 H63 . . 109.5 ?
    O7 C58 H64 . . 109.5 ?
    H65 C58 H64 . . 109.5 ?
    H63 C58 H64 . . 109.5 ?
    C56 C55 C54 . . 119.1(7) ?
    C56 C55 H66 . . 120.4 ?
    C54 C55 H66 . . 120.4 ?
    C55 C54 C53 . . 122.6(7) ?
    C55 C54 H67 . . 118.7 ?
    C53 C54 H67 . . 118.7 ?
    C70 N4 C71 . . 117.1(6) ?
    C70 N4 Pd2 . . 123.8(5) ?
    C71 N4 Pd2 . . 119.0(4) ?
    N4 C70 C64 . . 128.4(6) ?
    N4 C70 H84 . . 115.8 ?
    C64 C70 H84 . . 115.8 ?
    C63 C64 C59 . . 121.4(7) ?
    C63 C64 C70 . . 117.1(6) ?
    C59 C64 C70 . . 121.4(6) ?
    O8 C59 C64 . . 123.2(7) ?
    O8 C59 C60 . . 119.9(6) ?
    C64 C59 C60 . . 116.9(6) ?
    C61 C60 C59 . . 118.3(6) ?
    C61 C60 C65 . . 120.9(7) ?
    C59 C60 C65 . . 120.8(6) ?
    C60 C61 C62 . . 123.8(8) ?
    C60 C61 H74 . . 118.1 ?
    C62 C61 H74 . . 118.1 ?
    C63 C62 C61 . . 117.3(7) ?
    C63 C62 C69 . . 122.7(7) ?
    C61 C62 C69 . . 120.0(8) ?
    C62 C63 C64 . . 121.9(7) ?
    C62 C63 H70 . . 119.0 ?
    C64 C63 H70 . . 119.0 ?
    C62 C69 H71 . . 109.5 ?
    C62 C69 H73 . . 109.5 ?
    H71 C69 H73 . . 109.5 ?
    C62 C69 H72 . . 109.5 ?
    H71 C69 H72 . . 109.5 ?
    H73 C69 H72 . . 109.5 ?
    C60 C65 C68 . . 111.8(6) ?
    C60 C65 C66 . . 111.3(6) ?
    C68 C65 C66 . . 106.8(7) ?
    C60 C65 C67 . . 108.9(6) ?
    C68 C65 C67 . . 106.8(7) ?
    C66 C65 C67 . . 111.3(6) ?
    C65 C66 H66A . . 109.5 ?
    C65 C66 H66B . . 109.5 ?
    H66A C66 H66B . . 109.5 ?
    C65 C66 H66C . . 109.5 ?
    H66A C66 H66C . . 109.5 ?
    H66B C66 H66C . . 109.5 ?
    C65 C68 H78 . . 109.5 ?
    C65 C68 H80 . . 109.5 ?
    H78 C68 H80 . . 109.5 ?
    C65 C68 H79 . . 109.5 ?
    H78 C68 H79 . . 109.5 ?
    H80 C68 H79 . . 109.5 ?
    C65 C67 H81 . . 109.5 ?
    C65 C67 H82 . . 109.5 ?
    H81 C67 H82 . . 109.5 ?
    C65 C67 H83 . . 109.5 ?
    H81 C67 H83 . . 109.5 ?
    H82 C67 H83 . . 109.5 ?
    N4 C71 C72 . . 112.3(6) ?
    N4 C71 H91 . . 109.2 ?
    C72 C71 H91 . . 109.2 ?
    N4 C71 H90 . . 109.2 ?
    C72 C71 H90 . . 109.2 ?
    H91 C71 H90 . . 107.9 ?
    C72 C73 C74 . . 120.9(10) ?
    C72 C73 H89 . . 119.6 ?
    C74 C73 H89 . . 119.6 ?
    C75 C74 C73 . . 121.4(9) ?
    C75 C74 H88 . . 119.3 ?
    C73 C74 H88 . . 119.3 ?
    O9 C75 C74 . . 115.4(10) ?
    O9 C75 C76 . . 125.2(11) ?
    C74 C75 C76 . . 119.4(11) ?
    C77 C76 C75 . . 119.4(10) ?
    C77 C76 H87 . . 120.3 ?
    C75 C76 H87 . . 120.3 ?
    C75 O9 C85 . . 117.3(11) ?
    O3 C19 H19A . . 109.5 ?
    O3 C19 H19B . . 109.5 ?
    H19A C19 H19B . . 109.5 ?
    O3 C19 H19C . . 109.5 ?
    H19A C19 H19C . . 109.5 ?
    H19B C19 H19C . . 109.5 ?
    C19 O3 C80 . . 120.4(16) ?
    O9 C85 H85A . . 109.5 ?
    O9 C85 H85B . . 109.5 ?
    H85A C85 H85B . . 109.5 ?
    O9 C85 H85C . . 109.5 ?
    H85A C85 H85C . . 109.5 ?
    H85B C85 H85C . . 109.5 ?

loop_
    _geom_torsion_atom_site_label_1
    _geom_torsion_atom_site_label_2
    _geom_torsion_atom_site_label_3
    _geom_torsion_atom_site_label_4
    _geom_torsion_site_symmetry_1
    _geom_torsion_site_symmetry_2
    _geom_torsion_site_symmetry_3
    _geom_torsion_site_symmetry_4
    _geom_torsion
    _geom_torsion_publ_flag
    O1 Pd1 N2 C26 . . . . 159.3(6) ?
    O2 Pd1 N2 C26 . . . . -14.3(6) ?
    N1 Pd1 N2 C26 . . . . -103.(3) ?
    O1 Pd1 N2 C32 . . . . -30.3(5) ?
    O2 Pd1 N2 C32 . . . . 156.2(5) ?
    N1 Pd1 N2 C32 . . . . 67.(3) ?
    O1 Pd1 O2 C20 . . . . -54.8(19) ?
    N1 Pd1 O2 C20 . . . . -153.8(5) ?
    N2 Pd1 O2 C20 . . . . 31.7(5) ?
    O2 Pd1 O1 C1 . . . . -69.(2) ?
    N1 Pd1 O1 C1 . . . . 30.0(6) ?
    N2 Pd1 O1 C1 . . . . -155.4(6) ?
    O1 Pd1 N1 C11 . . . . -18.4(6) ?
    O2 Pd1 N1 C11 . . . . 155.2(6) ?
    N2 Pd1 N1 C11 . . . . -116.(3) ?
    O1 Pd1 N1 C83 . . . . 157.2(5) ?
    O2 Pd1 N1 C83 . . . . -29.2(5) ?
    N2 Pd1 N1 C83 . . . . 59.(3) ?
    O8 Pd2 O6 C40 . . . . 69.7(15) ?
    N4 Pd2 O6 C40 . . . . 154.1(6) ?
    N3 Pd2 O6 C40 . . . . -31.1(6) ?
    N4 Pd2 O8 C59 . . . . -28.5(6) ?
    O6 Pd2 O8 C59 . . . . 56.0(15) ?
    N3 Pd2 O8 C59 . . . . 156.7(5) ?
    O8 Pd2 N3 C46 . . . . -162.2(6) ?
    N4 Pd2 N3 C46 . . . . 102.(3) ?
    O6 Pd2 N3 C46 . . . . 10.8(6) ?
    O8 Pd2 N3 C52 . . . . 23.7(5) ?
    N4 Pd2 N3 C52 . . . . -72.(3) ?
    O6 Pd2 N3 C52 . . . . -163.2(5) ?
    C73 C72 C77 C76 . . . . 2.2(13) ?
    C71 C72 C77 C76 . . . . -176.3(8) ?
    C32 N2 C26 C25 . . . . -174.3(8) ?
    Pd1 N2 C26 C25 . . . . -3.8(12) ?
    N2 C26 C25 C24 . . . . -166.8(8) ?
    N2 C26 C25 C20 . . . . 13.9(13) ?
    Pd1 O2 C20 C21 . . . . 150.5(5) ?
    Pd1 O2 C20 C25 . . . . -31.4(9) ?
    C24 C25 C20 O2 . . . . -174.3(7) ?
    C26 C25 C20 O2 . . . . 5.0(11) ?
    C24 C25 C20 C21 . . . . 3.9(11) ?
    C26 C25 C20 C21 . . . . -176.8(7) ?
    O2 C20 C21 C22 . . . . 175.1(7) ?
    C25 C20 C21 C22 . . . . -3.1(11) ?
    O2 C20 C21 C27 . . . . -5.6(10) ?
    C25 C20 C21 C27 . . . . 176.2(7) ?
    C20 C21 C22 C23 . . . . -0.4(13) ?
    C27 C21 C22 C23 . . . . -179.7(8) ?
    C21 C22 C23 C24 . . . . 3.2(14) ?
    C21 C22 C23 C84 . . . . -177.0(10) ?
    C22 C23 C24 C25 . . . . -2.4(14) ?
    C84 C23 C24 C25 . . . . 177.8(10) ?
    C26 C25 C24 C23 . . . . 179.5(8) ?
    C20 C25 C24 C23 . . . . -1.1(13) ?
    C22 C21 C27 C29 . . . . 122.7(8) ?
    C20 C21 C27 C29 . . . . -56.6(9) ?
    C22 C21 C27 C30 . . . . 3.8(12) ?
    C20 C21 C27 C30 . . . . -175.5(8) ?
    C22 C21 C27 C28 . . . . -113.8(9) ?
    C20 C21 C27 C28 . . . . 66.9(9) ?
    C26 N2 C32 C33 . . . . 95.0(9) ?
    Pd1 N2 C32 C33 . . . . -76.1(7) ?
    N2 C32 C33 C34 . . . . 79.9(9) ?
    N2 C32 C33 C82 . . . . -94.3(9) ?
    C82 C33 C34 C35 . . . . -2.2(13) ?
    C32 C33 C34 C35 . . . . -176.6(8) ?
    C33 C34 C35 C36 . . . . 0.4(14) ?
    C34 C35 C36 C37 . . . . 2.3(14) ?
    C34 C35 C36 O4 . . . . 179.1(9) ?
    C39 O4 C36 C37 . . . . -179.3(9) ?
    C39 O4 C36 C35 . . . . 3.8(14) ?
    C35 C36 C37 C82 . . . . -3.1(14) ?
    O4 C36 C37 C82 . . . . 179.9(8) ?
    C36 C37 C82 C33 . . . . 1.2(14) ?
    C34 C33 C82 C37 . . . . 1.4(12) ?
    C32 C33 C82 C37 . . . . 175.9(8) ?
    Pd1 O1 C1 C2 . . . . -24.9(10) ?
    Pd1 O1 C1 C6 . . . . 157.6(5) ?
    O1 C1 C6 C5 . . . . -179.6(7) ?
    C2 C1 C6 C5 . . . . 2.9(11) ?
    O1 C1 C6 C7 . . . . -1.8(11) ?
    C2 C1 C6 C7 . . . . -179.3(7) ?
    C9 C7 C6 C5 . . . . 116.7(8) ?
    C10 C7 C6 C5 . . . . -4.0(12) ?
    C8 C7 C6 C5 . . . . -120.6(8) ?
    C9 C7 C6 C1 . . . . -61.1(10) ?
    C10 C7 C6 C1 . . . . 178.3(8) ?
    C8 C7 C6 C1 . . . . 61.6(10) ?
    C1 C6 C5 C4 . . . . -2.5(13) ?
    C7 C6 C5 C4 . . . . 179.7(8) ?
    C6 C5 C4 C3 . . . . 0.7(14) ?
    C6 C5 C4 C81 . . . . -179.3(9) ?
    C5 C4 C3 C2 . . . . 0.8(13) ?
    C81 C4 C3 C2 . . . . -179.2(8) ?
    O1 C1 C2 C3 . . . . -178.9(7) ?
    C6 C1 C2 C3 . . . . -1.5(11) ?
    O1 C1 C2 C11 . . . . -1.2(12) ?
    C6 C1 C2 C11 . . . . 176.2(7) ?
    C4 C3 C2 C1 . . . . -0.4(12) ?
    C4 C3 C2 C11 . . . . -178.3(8) ?
    C83 N1 C11 C2 . . . . -174.4(7) ?
    Pd1 N1 C11 C2 . . . . 1.2(11) ?
    C1 C2 C11 N1 . . . . 14.3(13) ?
    C3 C2 C11 N1 . . . . -167.9(7) ?
    C11 N1 C83 C12 . . . . 88.1(8) ?
    Pd1 N1 C83 C12 . . . . -87.6(8) ?
    N1 C83 C12 C17 . . . . 69.9(11) ?
    N1 C83 C12 C13 . . . . -109.7(10) ?
    C17 C12 C13 C14 . . . . 2.2(17) ?
    C83 C12 C13 C14 . . . . -178.3(11) ?
    C12 C13 C14 C80 . . . . 0.(2) ?
    C13 C14 C80 C16 . . . . -3.(2) ?
    C13 C14 C80 O3 . . . . 179.5(11) ?
    C14 C80 C16 C17 . . . . 4.(2) ?
    O3 C80 C16 C17 . . . . -178.6(10) ?
    C13 C12 C17 C16 . . . . -1.2(15) ?
    C83 C12 C17 C16 . . . . 179.3(9) ?
    C80 C16 C17 C12 . . . . -1.5(16) ?
    C52 N3 C46 C45 . . . . -176.9(8) ?
    Pd2 N3 C46 C45 . . . . 8.9(12) ?
    N3 C46 C45 C44 . . . . 162.9(8) ?
    N3 C46 C45 C40 . . . . -16.2(14) ?
    Pd2 O6 C40 C45 . . . . 33.4(10) ?
    Pd2 O6 C40 C41 . . . . -148.5(6) ?
    C44 C45 C40 O6 . . . . 173.7(8) ?
    C46 C45 C40 O6 . . . . -7.3(12) ?
    C44 C45 C40 C41 . . . . -4.4(12) ?
    C46 C45 C40 C41 . . . . 174.6(8) ?
    O6 C40 C41 C42 . . . . -174.6(7) ?
    C45 C40 C41 C42 . . . . 3.7(12) ?
    O6 C40 C41 C48 . . . . 4.9(12) ?
    C45 C40 C41 C48 . . . . -176.8(8) ?
    C42 C41 C48 C50 . . . . 113.6(9) ?
    C40 C41 C48 C50 . . . . -65.8(10) ?
    C42 C41 C48 C49 . . . . -124.0(9) ?
    C40 C41 C48 C49 . . . . 56.5(11) ?
    C42 C41 C48 C51 . . . . -5.5(13) ?
    C40 C41 C48 C51 . . . . 175.0(9) ?
    C40 C41 C42 C43 . . . . -1.8(14) ?
    C48 C41 C42 C43 . . . . 178.7(9) ?
    C41 C42 C43 C44 . . . . 0.5(16) ?
    C41 C42 C43 C47 . . . . -179.7(11) ?
    C42 C43 C44 C45 . . . . -1.1(16) ?
    C47 C43 C44 C45 . . . . 179.1(11) ?
    C40 C45 C44 C43 . . . . 3.2(15) ?
    C46 C45 C44 C43 . . . . -175.8(9) ?
    C46 N3 C52 C53 . . . . -99.7(7) ?
    Pd2 N3 C52 C53 . . . . 74.7(7) ?
    N3 C52 C53 C54 . . . . -176.0(6) ?
    N3 C52 C53 C79 . . . . 4.5(9) ?
    C54 C53 C79 C57 . . . . 0.2(9) ?
    C52 C53 C79 C57 . . . . 179.7(6) ?
    C53 C79 C57 C56 . . . . -1.2(10) ?
    C58 O7 C56 C55 . . . . -4.3(10) ?
    C58 O7 C56 C57 . . . . 176.9(7) ?
    C79 C57 C56 C55 . . . . 1.9(10) ?
    C79 C57 C56 O7 . . . . -179.3(6) ?
    O7 C56 C55 C54 . . . . 179.7(6) ?
    C57 C56 C55 C54 . . . . -1.6(10) ?
    C56 C55 C54 C53 . . . . 0.7(10) ?
    C79 C53 C54 C55 . . . . 0.0(10) ?
    C52 C53 C54 C55 . . . . -179.5(6) ?
    O8 Pd2 N4 C70 . . . . 22.4(7) ?
    O6 Pd2 N4 C70 . . . . -150.5(7) ?
    N3 Pd2 N4 C70 . . . . 118.(3) ?
    O8 Pd2 N4 C71 . . . . -154.0(6) ?
    O6 Pd2 N4 C71 . . . . 33.0(6) ?
    N3 Pd2 N4 C71 . . . . -58.(3) ?
    C71 N4 C70 C64 . . . . 170.4(8) ?
    Pd2 N4 C70 C64 . . . . -6.2(12) ?
    N4 C70 C64 C63 . . . . 169.3(8) ?
    N4 C70 C64 C59 . . . . -15.3(13) ?
    Pd2 O8 C59 C64 . . . . 17.6(10) ?
    Pd2 O8 C59 C60 . . . . -163.4(5) ?
    C63 C64 C59 O8 . . . . -175.9(7) ?
    C70 C64 C59 O8 . . . . 8.9(11) ?
    C63 C64 C59 C60 . . . . 5.1(11) ?
    C70 C64 C59 C60 . . . . -170.1(7) ?
    O8 C59 C60 C61 . . . . 173.8(6) ?
    C64 C59 C60 C61 . . . . -7.2(10) ?
    O8 C59 C60 C65 . . . . -3.8(11) ?
    C64 C59 C60 C65 . . . . 175.3(7) ?
    C59 C60 C61 C62 . . . . 5.2(12) ?
    C65 C60 C61 C62 . . . . -177.3(7) ?
    C60 C61 C62 C63 . . . . -0.6(12) ?
    C60 C61 C62 C69 . . . . 179.9(8) ?
    C61 C62 C63 C64 . . . . -1.9(13) ?
    C69 C62 C63 C64 . . . . 177.7(8) ?
    C59 C64 C63 C62 . . . . -0.5(13) ?
    C70 C64 C63 C62 . . . . 174.9(8) ?
    C61 C60 C65 C68 . . . . 9.5(10) ?
    C59 C60 C65 C68 . . . . -173.0(7) ?
    C61 C60 C65 C66 . . . . 128.8(8) ?
    C59 C60 C65 C66 . . . . -53.7(9) ?
    C61 C60 C65 C67 . . . . -108.2(8) ?
    C59 C60 C65 C67 . . . . 69.3(9) ?
    C70 N4 C71 C72 . . . . -102.9(8) ?
    Pd2 N4 C71 C72 . . . . 73.8(8) ?
    C73 C72 C71 N4 . . . . 94.0(9) ?
    C77 C72 C71 N4 . . . . -87.6(9) ?
    C77 C72 C73 C74 . . . . -1.1(14) ?
    C71 C72 C73 C74 . . . . 177.4(9) ?
    C72 C73 C74 C75 . . . . 0.2(17) ?
    C73 C74 C75 O9 . . . . 179.9(10) ?
    C73 C74 C75 C76 . . . . -0.3(17) ?
    C72 C77 C76 C75 . . . . -2.4(14) ?
    O9 C75 C76 C77 . . . . -178.9(9) ?
    C74 C75 C76 C77 . . . . 1.4(15) ?
    C74 C75 O9 C85 . . . . 174.5(11) ?
    C76 C75 O9 C85 . . . . -5.3(17) ?
    C14 C80 O3 C19 . . . . -178.8(15) ?
    C16 C80 O3 C19 . . . . 3.(2) ?

# start Validation Reply Form
_vrf_SHFSU01_I
;
PROBLEM: The absolute value of parameter shift to su ratio > 0.20
RESPONSE: All measured crystals were of low quality. Therefore, 
not better data could be obtained. Additional refinement cycles 
do not improve the results.
;
_vrf_PLAT080_I
;
PROBLEM: Maximum Shift/Error ............................       2.51 Why ? 
RESPONSE: see above
;
# end Validation Reply Form
